# Supplementary material for: An Experimentally Determined Evolutionary Model Dramatically Improves Phylogenetic Fit
Source: Mol Biol Evol. 2014 May 24;31(8):1956–78. doi: 10.1093/molbev/msu173 (PMC4104320; doi:10.1093/molbev/msu173)
Supplement: Supplementary Data [file supp_msu173_Supplementary_file_1.xls]

## Sheet: p1_equilibriumpreferences.txt
#SITE	WT_AA	SITE_ENTROPY	PI_A	PI_C	PI_D	PI_E	PI_F	PI_G	PI_H	PI_I	PI_K	PI_L	PI_M	PI_N	PI_P	PI_Q	PI_R	PI_S	PI_T	PI_V	PI_W	PI_Y
1	M	3.51499	0.0267203	0.034023	0.0369498	0.0330462	0.0347183	0.0225477	0.0589447	0.0234344	0.0385309	0.0240047	0.391903	0.0347858	0.0267649	0.0330739	0.0280615	0.018097	0.0324922	0.0215149	0.0456833	0.0347032
2	A	1.6641	0.753436	0.00815448	0.00792142	0.0152312	0.00960084	0.00968595	0.00669062	0.00613949	0.00828853	0.00291323	0.037369	0.00654594	0.00173354	0.0073551	0.00662674	0.0038125	0.00452854	0.0803493	0.0158169	0.00780085
3	S	3.57283	0.059008	0.00302878	0.00549424	0.00587189	0.119771	0.00284074	0.0492255	0.0336272	0.00665727	0.172619	0.0494043	0.0694343	0.00400447	0.0266299	0.0140559	0.116818	0.0220202	0.0112707	0.0571455	0.171073
4	Q	3.79972	0.020215	0.0297093	0.00617246	0.0371193	0.153016	0.0104869	0.0250174	0.0811783	0.01773	0.108686	0.0220144	0.114932	0.000539672	0.0294814	0.0195713	0.0856465	0.0291462	0.0322969	0.0489697	0.128072
5	G	3.49917	0.11432	0.0747592	0.00965429	0.00412513	0.00746601	0.213952	0.0167866	0.00740872	0.00442452	0.0197147	0.0115272	0.0394039	0.0676713	0.00203958	0.116378	0.12261	0.067987	0.00215777	0.0843425	0.013271
6	T	1.46264	0.00600572	0.0105776	0.00776459	0.00743314	0.0070498	0.00593215	0.022302	0.0311934	0.00590121	0.00599661	0.0156291	0.0101883	0.0099229	0.00703887	0.00440501	0.00391377	0.808604	0.00421504	0.0199349	0.00599248
7	K	1.45917	0.00321306	0.0178731	0.0111717	0.0110055	0.00810984	0.0051221	0.00983133	0.00810053	0.804875	0.00258929	0.00983406	0.0430169	0.00255886	0.0154337	0.00450156	0.00250212	0.00588778	0.00572101	0.0172974	0.0113555
8	R	2.12935	0.00476563	0.0213677	0.00880291	0.00774578	0.00756188	0.0207703	0.00518379	0.0045235	0.00550844	0.0381585	0.0148434	0.00635108	0.027389	0.113642	0.653544	0.00431769	0.0108597	0.00748728	0.0310344	0.00614288
9	S	3.27976	0.149201	0.00773109	0.00386071	0.00844503	0.0404406	0.00789129	0.00506657	0.0215325	0.00553367	0.131216	0.0731695	0.174819	0.00714791	0.0306192	0.00397375	0.246489	0.016105	0.00906865	0.0220745	0.0356149
10	Y	3.72039	0.139173	0.0135234	0.0223491	0.00440267	0.0356887	0.00990206	0.0899233	0.10188	0.0930861	0.0865268	0.0355451	0.0287971	0.0196934	0.0277917	0.00199735	0.012553	0.0273739	0.0968392	0.00274306	0.150211
11	E	3.50626	0.0214072	0.042341	0.0553487	0.364081	0.0137284	0.0241632	0.0142118	0.0316857	0.0300817	0.0162579	0.0495753	0.0226075	0.0100285	0.0279457	0.0329222	0.074979	0.0209821	0.065225	0.0647202	0.0177084
12	Q	3.54231	0.023171	0.0309584	0.00834118	0.00462839	0.0252961	0.01145	0.12862	0.0257047	0.253064	0.0471084	0.017461	0.0898921	0.0063317	0.0634296	0.141292	0.0524935	0.0304085	0.0167637	0.017562	0.00602365
13	M	2.79736	0.0213318	0.0378681	0.150709	0.025408	0.0151562	0.0208727	0.0129604	0.0481427	0.0161613	0.01284	0.507107	0.0312924	0.00757271	0.0132827	0.00806245	0.0111249	0.0120167	0.0171096	0.0218446	0.00913761
14	E	3.18093	0.0129266	0.051407	0.0508528	0.402419	0.0342313	0.0123653	0.00812169	0.0227045	0.155271	0.013407	0.0192814	0.0556856	0.00300708	0.0338336	0.0137292	0.0110336	0.0418227	0.0183235	0.0267257	0.0128514
15	T	3.19467	0.00690341	0.0194983	0.0104689	0.054823	0.0397202	0.00792109	0.0521044	0.133786	0.00886004	0.179353	0.0131539	0.0307941	0.00473124	0.0165913	0.00687262	0.0243724	0.338233	0.0241468	0.0164151	0.0112512
16	D	3.28479	0.0291918	0.0167214	0.387046	0.0806289	0.0161375	0.126655	0.0232251	0.0174263	0.00862459	0.0072103	0.048951	0.0362116	0.00817991	0.0364633	0.0637668	0.025042	0.0144917	0.0117933	0.0183995	0.0238345
17	G	3.4421	0.0429215	0.140502	0.00672708	0.013351	0.00629327	0.267149	0.0110901	0.0359266	0.0371597	0.00587052	0.109609	0.0164176	0.12334	0.0823971	0.022337	0.0233937	0.0252822	0.0109073	0.0127479	0.00657683
18	E	3.83573	0.0289029	0.0228583	0.0852369	0.199739	0.0246041	0.0225869	0.0588438	0.0299697	0.018206	0.0939381	0.00734785	0.0320765	0.0562936	0.0206169	0.0102892	0.0240005	0.0509712	0.13817	0.027744	0.0476045
19	R	2.5618	0.0168939	0.0348444	0.0295544	0.0133671	0.0442922	0.00696694	0.0391365	0.0107281	0.0184242	0.00454453	0.0262009	0.0202155	0.0106893	0.0197644	0.606987	0.00988159	0.0223607	0.0252677	0.014937	0.0249439
20	Q	2.46167	0.00749704	0.0114717	0.0054173	0.00884077	0.00805087	0.00645367	0.00925089	0.00787369	0.00736358	0.0128877	0.0132932	0.010441	0.170161	0.520811	0.0325797	0.128047	0.0118318	0.00843699	0.00910945	0.0101823
21	N	3.75578	0.0145732	0.039211	0.0145381	0.111269	0.00400475	0.00918529	0.0153396	0.0173016	0.115147	0.0688146	0.162424	0.131939	0.0630851	0.0129848	0.0482042	0.0754241	0.0506901	0.0195422	0.0134865	0.0128357
22	A	3.61859	0.1686	0.0101449	0.0343894	0.0181164	0.0179436	0.0133823	0.0276053	0.0131595	0.124621	0.00942194	0.0054282	0.0149912	0.0326199	0.0248823	0.0891188	0.105883	0.120079	0.147797	0.0124369	0.009378
23	T	3.74529	0.062148	0.0382455	0.00414307	0.00982129	0.0365773	0.0327724	0.223583	0.0161119	0.0174603	0.0704161	0.0130152	0.0446055	0.0094108	0.102912	0.0489957	0.116488	0.0853377	0.0210183	0.0210568	0.0258798
24	E	3.32407	0.022144	0.0233075	0.0189632	0.333328	0.00849714	0.00567467	0.0403025	0.0501902	0.0288087	0.0192734	0.0174776	0.0102951	0.0154717	0.20733	0.0398313	0.0195197	0.03555	0.0615727	0.0114545	0.0310084
25	I	3.37239	0.00811463	0.00448234	0.00614811	0.0182435	0.00730951	0.13979	0.00837923	0.18297	0.0565737	0.0211706	0.124638	0.00504272	0.0101762	0.163784	0.0931517	0.0146148	0.00531456	0.113684	0.0121359	0.00427817
26	R	3.218	0.0587529	0.00963722	0.0136944	0.0222971	0.0503084	0.0126739	0.0272092	0.0148287	0.116635	0.0232016	0.01622	0.00481549	0.0102268	0.0244068	0.382069	0.135484	0.0176977	0.0167928	0.0146615	0.0283868
27	A	3.73917	0.126278	0.00858309	0.00608561	0.0154002	0.00520391	0.0132903	0.0961248	0.0155633	0.112695	0.0446549	0.080001	0.0310404	0.0179286	0.0995245	0.100816	0.0380055	0.0327937	0.138947	0.00849967	0.0085645
28	S	3.52615	0.102519	0.0399112	0.00599053	0.00632756	0.0382587	0.0885642	0.029673	0.00834292	0.0515464	0.0150286	0.0193306	0.0991315	0.0047593	0.147546	0.0541018	0.242136	0.0192359	0.00765808	0.0097702	0.0101676
29	V	3.282	0.0913605	0.0242045	0.0622056	0.0166549	0.0227076	0.0123796	0.0056707	0.160859	0.0102423	0.0129455	0.0376734	0.00930408	0.0174131	0.0163756	0.0346726	0.0424261	0.030133	0.361388	0.0192107	0.0121737
30	G	3.51211	0.115669	0.0452866	0.00916147	0.0301051	0.0602705	0.242468	0.00398784	0.00692948	0.0342158	0.00943597	0.0256986	0.0383797	0.0163761	0.206385	0.0187017	0.0343601	0.0456499	0.017232	0.025148	0.0145389
31	K	3.62304	0.0177469	0.0476178	0.00646608	0.111855	0.0306066	0.095745	0.0152926	0.0354214	0.243978	0.0146442	0.0386573	0.0400049	0.0483283	0.0221241	0.150708	0.0242289	0.0181463	0.0170688	0.0154922	0.0058688
32	M	3.24703	0.00815988	0.0137718	0.0164009	0.0113355	0.0290191	0.0199809	0.0170026	0.0187597	0.0156328	0.00698997	0.319721	0.202695	0.0224219	0.00848448	0.0131031	0.121732	0.0309219	0.0748891	0.0214018	0.0275765
33	I	3.55351	0.106116	0.0790042	0.0106252	0.0291286	0.014783	0.0698073	0.00311674	0.199236	0.00688559	0.119036	0.154106	0.0196538	0.00936293	0.00624259	0.00504427	0.0227012	0.0625515	0.0592664	0.0106933	0.0126398
34	D	3.99997	0.0993696	0.0787686	0.0881986	0.102226	0.0467888	0.03302	0.0331673	0.0830872	0.00738363	0.0555775	0.106594	0.0302363	0.00240427	0.0499295	0.0204097	0.0442367	0.0227293	0.060659	0.0135347	0.0216783
35	G	3.44754	0.0561152	0.0371026	0.011689	0.0130606	0.0301057	0.328008	0.0520917	0.0260758	0.0255739	0.0208054	0.0222807	0.0282525	0.0161771	0.0116456	0.0220818	0.184677	0.0395234	0.0196522	0.0246091	0.0304731
36	I	3.70182	0.0474425	0.0174187	0.0243211	0.0167066	0.141007	0.0243037	0.0208865	0.200437	0.0104907	0.0287051	0.125444	0.00612266	0.00969765	0.0552364	0.0350088	0.0350842	0.0977924	0.0744177	0.0219654	0.0075119
37	G	3.65492	0.0320368	0.0388558	0.0376132	0.112744	0.0356764	0.270181	0.0164212	0.0135703	0.0173942	0.0288154	0.0332695	0.0248516	0.0315805	0.0173712	0.00982759	0.12389	0.0146926	0.0826313	0.0433799	0.0151969
38	R	3.84345	0.0287068	0.0298074	0.0389035	0.0206836	0.0302731	0.06211	0.0500579	0.0198838	0.0476995	0.0903143	0.031809	0.0253166	0.0506959	0.058687	0.264939	0.029491	0.0253476	0.0146851	0.0577024	0.0228874
39	F	3.70112	0.125941	0.0503509	0.0105986	0.0299155	0.179634	0.0131351	0.011483	0.0156566	0.014749	0.0204649	0.0363818	0.0812971	0.0245156	0.0164709	0.0221543	0.0376906	0.0244405	0.0282982	0.191582	0.0652408
40	Y	3.34346	0.0741468	0.00859543	0.0688308	0.00965043	0.01784	0.0137335	0.192919	0.0203196	0.00818806	0.0167341	0.0151906	0.00870337	0.0188391	0.0390147	0.0893607	0.012317	0.0239845	0.0225314	0.0301406	0.308959
41	I	4.10381	0.0305973	0.0578092	0.0312627	0.0539471	0.0560039	0.0687419	0.0129419	0.0985103	0.00488694	0.0472658	0.0252623	0.0604552	0.0531666	0.0583296	0.0205082	0.113934	0.0830607	0.0385815	0.0563833	0.028352
42	Q	3.21149	0.0313622	0.0435922	0.0149363	0.0382417	0.0155364	0.0422928	0.044243	0.0124935	0.0986303	0.0137424	0.0204628	0.013364	0.0445872	0.442813	0.0189677	0.0227497	0.0139842	0.0193302	0.0231645	0.025506
43	M	3.81108	0.056876	0.0354896	0.0278651	0.0268739	0.0418671	0.0173363	0.0639294	0.0401285	0.0692699	0.0706274	0.266722	0.0639207	0.0116583	0.020316	0.0274655	0.0235996	0.0691435	0.0269315	0.013809	0.02617
44	C	3.87641	0.059806	0.18177	0.00987047	0.0665026	0.0161814	0.0524513	0.0223981	0.155371	0.0613587	0.0650468	0.0209508	0.0630679	0.0107234	0.0211597	0.0543669	0.022714	0.0334102	0.0216527	0.0378418	0.0233555
45	T	3.52253	0.0240498	0.0846644	0.0155701	0.0154267	0.0175088	0.0170949	0.0127395	0.0187601	0.0215771	0.10868	0.0364789	0.0592048	0.0453631	0.0106599	0.0182232	0.153499	0.278897	0.0403068	0.0130694	0.00822594
46	E	3.63647	0.0129684	0.0559358	0.0341066	0.288054	0.0709005	0.0190683	0.0202801	0.036007	0.0172259	0.0138561	0.0270715	0.0516286	0.138877	0.0300953	0.0610454	0.0169768	0.051715	0.0194772	0.0241324	0.0105777
47	L	3.78686	0.00640421	0.0438816	0.0470842	0.0235279	0.00938852	0.0587374	0.0171545	0.0473909	0.0293852	0.236681	0.0402959	0.0190394	0.0805007	0.00881439	0.0776399	0.0287978	0.0448527	0.105671	0.0122739	0.0624777
48	K	3.78778	0.0962949	0.0292453	0.0276446	0.0116715	0.0211158	0.0249809	0.056494	0.0387538	0.223516	0.0408	0.071377	0.0375628	0.015311	0.123549	0.0156951	0.0284176	0.0824797	0.0312943	0.0164139	0.00738271
49	L	3.88099	0.0869053	0.0274794	0.0135452	0.0114855	0.115178	0.0162262	0.0125531	0.0339752	0.0101826	0.167054	0.0600027	0.0292777	0.036558	0.0305519	0.0363846	0.0189713	0.0844957	0.0722875	0.0297994	0.107087
50	S	3.88632	0.164459	0.022102	0.0189536	0.0632239	0.0561975	0.118915	0.0433046	0.00681409	0.0258141	0.0305025	0.0374641	0.0270542	0.0774016	0.117122	0.0304581	0.0725421	0.0504035	0.0187303	0.00581364	0.0127251
51	D	3.79311	0.0433123	0.0240979	0.0997837	0.0298079	0.00675354	0.100484	0.0106969	0.043013	0.00513615	0.0678392	0.0327775	0.156227	0.0319298	0.0706071	0.0299509	0.0261473	0.149919	0.0606742	0.00537768	0.00546493
52	Y	3.58117	0.178947	0.0135375	0.0131482	0.0601401	0.0237367	0.0445854	0.0199354	0.0160332	0.0189756	0.0102068	0.0265673	0.0680986	0.00360033	0.00563298	0.022236	0.0581551	0.209025	0.0339563	0.0249926	0.148489
53	E	3.66563	0.122332	0.0295843	0.0671343	0.252813	0.0185505	0.0119098	0.0204783	0.0185984	0.0071533	0.0150492	0.0315287	0.0193662	0.0110751	0.043047	0.0339329	0.065295	0.0371977	0.0126547	0.0673033	0.114996
54	G	3.75327	0.0715801	0.0291016	0.0447872	0.0447475	0.0122044	0.268301	0.0709147	0.0164516	0.010989	0.0132177	0.0295746	0.0412517	0.0431156	0.0433128	0.0316757	0.0969522	0.0743735	0.0172361	0.0186914	0.0215209
55	R	3.76071	0.021047	0.0526611	0.0353723	0.0167818	0.0277426	0.00796636	0.0662944	0.028985	0.193284	0.0716328	0.0242388	0.0154401	0.0476831	0.0513971	0.20456	0.0205686	0.0221225	0.0344079	0.0168092	0.0410064
56	L	3.84531	0.0348051	0.0684093	0.0126988	0.0312606	0.0164005	0.0399014	0.0603827	0.0463293	0.0124311	0.127564	0.0623782	0.20427	0.039177	0.0152711	0.0128801	0.0490904	0.0921586	0.0433364	0.0103575	0.0208986
57	I	3.61508	0.0455538	0.0219013	0.0231771	0.0205323	0.0135844	0.0669919	0.00940542	0.190766	0.02193	0.193261	0.0279235	0.0267476	0.028007	0.0480542	0.0301755	0.0169904	0.0256787	0.165883	0.00950906	0.0139279
58	Q	3.66351	0.0325451	0.0144668	0.0300649	0.0478425	0.0213851	0.0251618	0.0689585	0.0175627	0.054547	0.0206541	0.00998804	0.122292	0.0373875	0.294535	0.0493731	0.0314644	0.0180129	0.0200886	0.0191904	0.0644791
59	N	3.48404	0.0279828	0.0166261	0.0828332	0.0228719	0.0157348	0.147641	0.0500889	0.00935546	0.064772	0.0156956	0.0217929	0.315231	0.0229714	0.0145575	0.0308643	0.0110234	0.0658066	0.0361645	0.0178455	0.0101413
60	S	3.70182	0.030247	0.0737586	0.0171447	0.0170555	0.0108548	0.114122	0.00749085	0.0728048	0.0144565	0.0380263	0.0380381	0.0824889	0.0113976	0.0278996	0.0350523	0.243055	0.100162	0.0346169	0.012853	0.0184746
61	L	3.67417	0.0226054	0.0314008	0.117727	0.00909508	0.0275151	0.0368603	0.0280185	0.0430838	0.0124446	0.187698	0.0182687	0.0421674	0.020185	0.0330455	0.0109004	0.0585831	0.0623928	0.210157	0.0113011	0.0165518
62	T	3.44606	0.0382867	0.0296237	0.0128559	0.0569805	0.0136279	0.0534559	0.0213713	0.00752684	0.0080744	0.0159909	0.00943699	0.26434	0.0303218	0.0125558	0.0255805	0.167332	0.165547	0.0238777	0.0166512	0.0265631
63	I	3.72233	0.157949	0.0754072	0.0138759	0.00843725	0.0286789	0.00901485	0.0167756	0.205518	0.0253996	0.0954342	0.0704478	0.00767103	0.0701999	0.0238399	0.0399817	0.0178245	0.0358559	0.059382	0.0216204	0.0166856
64	E	3.7416	0.0197555	0.0309573	0.0628582	0.307046	0.0296418	0.0687512	0.0346229	0.0558587	0.0177716	0.0384767	0.0386665	0.038318	0.0459756	0.00993004	0.0389887	0.0291308	0.0371836	0.0155346	0.0269858	0.0535459
65	R	3.37393	0.0215808	0.0174731	0.0211829	0.047951	0.0230194	0.0230552	0.0184685	0.010249	0.0970027	0.0204342	0.0188892	0.0606517	0.0407863	0.0294348	0.399572	0.0506851	0.0342488	0.0307107	0.0234347	0.0111698
66	M	3.82342	0.0370807	0.0588232	0.0408565	0.0219929	0.0991078	0.0572808	0.0218918	0.0466404	0.0400606	0.018091	0.267975	0.0425423	0.0150376	0.0535115	0.0191866	0.0517907	0.0274036	0.0285208	0.0305564	0.0216497
67	V	3.85685	0.0855962	0.0353311	0.0279005	0.039525	0.0272042	0.0385313	0.0346002	0.0401994	0.0288288	0.0175746	0.0930413	0.118354	0.0151452	0.0319204	0.017093	0.0360782	0.0270978	0.226626	0.0184132	0.04094
68	L	3.87352	0.0332254	0.0373858	0.0161961	0.0231638	0.0388799	0.034071	0.0987703	0.125058	0.0403572	0.217414	0.0334849	0.0423881	0.0347169	0.051941	0.0186865	0.067461	0.0216034	0.0136177	0.0299786	0.0216004
69	S	3.30004	0.0498252	0.0567039	0.0197713	0.0232332	0.0166313	0.0753615	0.0340979	0.021976	0.0122033	0.0225155	0.027089	0.0444896	0.0403273	0.0146754	0.0186038	0.427609	0.0441197	0.0213459	0.01469	0.0147316
70	A	3.43931	0.229884	0.0252822	0.0787798	0.015151	0.0105818	0.170891	0.0180231	0.0247243	0.017271	0.00984042	0.0102672	0.0250761	0.0102468	0.018501	0.0134919	0.175186	0.0858557	0.00811742	0.0146506	0.0381797
71	F	3.77365	0.0536627	0.01282	0.0552013	0.0183586	0.229188	0.0257544	0.0276375	0.0100789	0.0606683	0.0230018	0.00791711	0.0393799	0.0475554	0.0372772	0.0685943	0.032939	0.026791	0.0365489	0.0257168	0.160909
72	D	3.42894	0.0296578	0.0423507	0.390829	0.0345905	0.0326502	0.026682	0.0170517	0.020908	0.0221778	0.0195968	0.044706	0.0224995	0.0121307	0.0156761	0.0702206	0.0183936	0.0503315	0.0264065	0.082915	0.0202262
73	E	3.78614	0.0275924	0.0201832	0.0478375	0.0466981	0.0646855	0.0196616	0.0178548	0.118744	0.0622394	0.166754	0.0186532	0.0180325	0.00207701	0.0318785	0.0153631	0.031558	0.127265	0.118942	0.0407048	0.00327432
74	R	3.57386	0.0368071	0.0116137	0.0922186	0.02854	0.0219947	0.0126253	0.0171316	0.0102502	0.0957291	0.0764597	0.0242953	0.0202167	0.0100726	0.0774846	0.305121	0.0426586	0.0129918	0.0527331	0.0350687	0.0159874
75	R	3.22509	0.0258813	0.0297062	0.031426	0.0146874	0.025868	0.0232014	0.0284067	0.00887417	0.179087	0.00705561	0.0238932	0.0292381	0.0136188	0.00971189	0.382948	0.00752686	0.0615649	0.018979	0.02797	0.0503558
76	N	3.63043	0.0290601	0.0486677	0.00977433	0.073942	0.00993348	0.0143717	0.00741068	0.0962661	0.0377728	0.0631256	0.0668583	0.157845	0.00501966	0.104096	0.0109695	0.0149354	0.0172315	0.0147845	0.204257	0.0136783
77	K	3.8672	0.0650465	0.0581684	0.00586924	0.0111158	0.00918619	0.0534999	0.0928323	0.085939	0.0575376	0.0347666	0.0943444	0.0687549	0.0108702	0.0413373	0.176531	0.0567085	0.0381571	0.0236939	0.0104884	0.00515265
78	Y	3.27792	0.0276396	0.0227822	0.0164306	0.041979	0.247064	0.02111	0.0913015	0.0446337	0.0125535	0.00741039	0.011289	0.017663	0.0106181	0.0110227	0.026897	0.0116368	0.01	0.0362855	0.0338384	0.297845
79	L	3.31444	0.0294321	0.0486385	0.0105782	0.0222314	0.028979	0.0184748	0.0164841	0.0702043	0.0210461	0.425317	0.0672263	0.0304294	0.0249308	0.0285245	0.0224928	0.0197858	0.0159115	0.0509367	0.0152759	0.0331006
80	E	3.76445	0.0290958	0.0273238	0.0503394	0.289749	0.0512338	0.0236297	0.0267775	0.0469425	0.0379026	0.026211	0.0264197	0.0615513	0.00436935	0.0369739	0.0108823	0.0322843	0.0675324	0.0442078	0.0331897	0.0733842
81	E	3.72511	0.0123147	0.0446411	0.0671134	0.292144	0.0532664	0.0389173	0.028431	0.0625438	0.0254603	0.0363177	0.0304047	0.0497506	0.0105093	0.0120959	0.0247155	0.0476855	0.0272782	0.0864286	0.00955008	0.0404316
82	H	3.70555	0.0154404	0.0894386	0.00348342	0.00654377	0.15148	0.00362325	0.0859075	0.0163346	0.0363595	0.0172181	0.103386	0.0297511	0.00226481	0.17682	0.0317411	0.0428543	0.0312823	0.0249487	0.072793	0.0583276
83	P	3.34356	0.0550812	0.0459429	0.00591436	0.0145285	0.0172261	0.0352617	0.0258339	0.0218657	0.00771265	0.00940276	0.043881	0.0539572	0.135381	0.377904	0.0215536	0.0324061	0.0241498	0.0399615	0.0196668	0.0123686
84	S	3.43963	0.264348	0.0935061	0.00464478	0.00804319	0.00312082	0.0562503	0.00860219	0.0233365	0.00509062	0.0525364	0.0497858	0.157517	0.0141862	0.0186199	0.00614247	0.0828785	0.0805471	0.0129456	0.0514919	0.00640649
85	A	3.99077	0.124418	0.0445317	0.00605219	0.0179976	0.0210497	0.0638308	0.026057	0.0362386	0.0197207	0.0305717	0.0226621	0.116139	0.0951072	0.0807576	0.0655708	0.0603875	0.0840793	0.0373367	0.00844999	0.0390423
86	G	3.55328	0.0539021	0.0131923	0.00736948	0.0117553	0.0101014	0.151985	0.111703	0.00834371	0.0314311	0.0668665	0.00821418	0.249003	0.0609274	0.0291089	0.0620119	0.0620511	0.0309728	0.00759937	0.0105229	0.0129384
87	K	2.71702	0.0110471	0.0223098	0.0103546	0.0430849	0.00972695	0.0170557	0.0193997	0.0243129	0.576472	0.00887688	0.0380976	0.0135637	0.0235312	0.0191468	0.036406	0.0280625	0.0248626	0.0320045	0.00995125	0.0317332
88	D	3.10973	0.0049555	0.146899	0.267504	0.0242153	0.019634	0.0215776	0.0125982	0.0315894	0.00805601	0.0145689	0.0204577	0.279245	0.0139997	0.0361913	0.00662694	0.0533255	0.0131968	0.0130174	0.00932068	0.00302155
89	P	3.74236	0.114186	0.122078	0.0124626	0.0110281	0.067718	0.042232	0.0160018	0.0149742	0.0102369	0.0447221	0.0149189	0.0173417	0.168525	0.00856477	0.0124137	0.0838313	0.0168423	0.106083	0.0899634	0.0258761
90	K	3.79341	0.0220217	0.0160978	0.0120557	0.0083363	0.0066804	0.0218596	0.0644265	0.0826458	0.106389	0.0283282	0.0670878	0.0913476	0.00266336	0.146581	0.0760066	0.0420875	0.138456	0.0379826	0.0164159	0.0125307
91	K	2.76765	0.0168306	0.035908	0.0152879	0.0132159	0.0203593	0.0137128	0.0181845	0.012166	0.486595	0.00903648	0.0223363	0.0264962	0.0149428	0.0148029	0.201485	0.0182353	0.00966185	0.0104522	0.0232514	0.0170393
92	T	3.21701	0.0441771	0.0173664	0.0193248	0.00986114	0.0504059	0.0642424	0.03188	0.0190483	0.0162919	0.0312961	0.0408423	0.104369	0.0181431	0.0207422	0.014885	0.0259083	0.430612	0.0127191	0.0194593	0.00842626
93	G	3.25601	0.0161174	0.0115601	0.0248342	0.0348158	0.0291415	0.438449	0.0245617	0.016261	0.023362	0.0203001	0.0518142	0.0162785	0.049551	0.0645398	0.0172575	0.0524125	0.0356442	0.0087581	0.0508344	0.0135074
94	G	3.36014	0.0143634	0.0263047	0.0665398	0.0551107	0.0143882	0.418636	0.0263108	0.045977	0.0466764	0.0262047	0.0455783	0.036215	0.0221599	0.028941	0.0208175	0.0180362	0.0331272	0.012328	0.0210579	0.0212279
95	P	3.74759	0.0921961	0.055823	0.0490024	0.0125577	0.0113342	0.113918	0.0465294	0.0192166	0.0415061	0.0136913	0.0231261	0.0330954	0.259815	0.0248223	0.0229415	0.0669071	0.0188816	0.0462908	0.0266877	0.0216585
96	I	3.66423	0.0209379	0.0294597	0.029761	0.0262893	0.0505454	0.0107008	0.0146818	0.249257	0.0154322	0.156336	0.0424961	0.0178389	0.0195012	0.0158127	0.0134808	0.031814	0.060145	0.10202	0.0237523	0.0697379
97	Y	3.70968	0.0266305	0.0506695	0.0184803	0.0578171	0.068826	0.0415601	0.0270934	0.0253937	0.137965	0.0208883	0.0094616	0.0342689	0.0138774	0.06451	0.0418173	0.0188178	0.0167585	0.0406723	0.016806	0.267686
98	K	3.86265	0.0361797	0.0356158	0.0100868	0.014435	0.0192825	0.0175264	0.0661651	0.0179027	0.219321	0.0595033	0.0400629	0.0701174	0.0189522	0.0713669	0.10636	0.0649883	0.0538322	0.0352786	0.0302399	0.0127834
99	R	3.58429	0.0263143	0.0399558	0.0188327	0.0291008	0.0139553	0.048406	0.0302776	0.0113934	0.165057	0.0281648	0.0156568	0.0338113	0.0121484	0.0303094	0.292666	0.0159616	0.071933	0.0319617	0.0226466	0.0614473
100	V	3.9868	0.151412	0.0174509	0.0131653	0.0300663	0.0212885	0.0322984	0.110538	0.0397098	0.0212931	0.119323	0.0454744	0.041493	0.074264	0.0447055	0.0358644	0.0421657	0.0269299	0.0817971	0.0192424	0.0315188
101	D	3.66671	0.0454757	0.0199877	0.279755	0.0553459	0.00645594	0.0270364	0.0188608	0.0358759	0.0202687	0.0637416	0.0158521	0.0683505	0.0929146	0.0298645	0.0395433	0.0278764	0.104819	0.0308428	0.00985537	0.0072776
102	R	3.76204	0.0184327	0.0371306	0.00900923	0.0131739	0.0956981	0.0606088	0.0465667	0.00933257	0.0659374	0.0947319	0.0330756	0.0148915	0.0113067	0.0134739	0.197847	0.0551908	0.0149267	0.010813	0.121388	0.076465
103	K	3.73286	0.0700032	0.0225241	0.0145894	0.0251736	0.00871639	0.0282889	0.0739655	0.0267437	0.193444	0.0375816	0.0366611	0.128717	0.0123082	0.0229063	0.0384837	0.0354684	0.0386799	0.164317	0.0131564	0.00827127
104	W	3.34457	0.021103	0.0155296	0.0357702	0.0137839	0.195021	0.0114923	0.013886	0.0799886	0.0133437	0.0233957	0.0145885	0.0150098	0.0146964	0.0114853	0.0298324	0.0258605	0.0287423	0.0728316	0.326916	0.0367227
105	M	3.99455	0.0207721	0.116747	0.0507028	0.0239644	0.0936152	0.0127138	0.0519995	0.0370259	0.0349522	0.0898252	0.165235	0.0608198	0.0328396	0.0329	0.0244425	0.0289973	0.0329279	0.0292586	0.0221254	0.038136
106	R	3.34585	0.033393	0.0342874	0.0328964	0.0562595	0.0185771	0.021358	0.0245397	0.0294073	0.0387302	0.0417009	0.0219278	0.0248668	0.0161586	0.0217984	0.435099	0.019032	0.0260616	0.028633	0.0339953	0.0412778
107	E	3.43777	0.0386573	0.0189715	0.188092	0.313763	0.0168574	0.0139503	0.0880672	0.0137996	0.021638	0.0273678	0.0230917	0.0557834	0.0201111	0.0135727	0.0155871	0.0329803	0.0267515	0.0350203	0.0182393	0.0176986
108	L	3.63764	0.0229763	0.0219149	0.00941209	0.0183301	0.0368713	0.0553817	0.0365512	0.0310827	0.0458077	0.329188	0.0342698	0.0147494	0.0828413	0.0722282	0.0193159	0.0410662	0.0437846	0.0378493	0.0189438	0.0274355
109	V	3.50937	0.0305039	0.269107	0.0156309	0.0577924	0.0346243	0.0219154	0.019624	0.0676139	0.0434972	0.0531359	0.0220685	0.00761745	0.0167349	0.0359775	0.019423	0.0195943	0.0276846	0.215773	0.0112578	0.0104234
110	L	3.11841	0.0105275	0.025396	0.0331201	0.0149108	0.0292419	0.0139256	0.024025	0.0640659	0.049156	0.477091	0.0193427	0.0158245	0.0644647	0.017856	0.0270832	0.0144564	0.023679	0.0317505	0.0260792	0.0180046
111	Y	3.67517	0.0155612	0.00766115	0.0175918	0.0691959	0.0904338	0.0116016	0.0554535	0.0340346	0.00791945	0.0287079	0.186568	0.0199642	0.0165489	0.027321	0.010334	0.0573304	0.186682	0.0255573	0.0237564	0.107777
112	D	3.62385	0.0301094	0.0403189	0.251934	0.0468069	0.0115136	0.0304485	0.0377419	0.0233471	0.0149198	0.059355	0.0200716	0.201577	0.0251013	0.0140189	0.0456403	0.0129637	0.0160989	0.0296045	0.0231326	0.0652963
113	K	3.00521	0.0099059	0.013903	0.0269139	0.0237929	0.0368971	0.00759066	0.0323604	0.0109258	0.503788	0.0243065	0.0230817	0.0299628	0.0123662	0.0621174	0.0320051	0.055341	0.0235147	0.0132487	0.0387704	0.0192084
114	E	3.7735	0.0298524	0.0197092	0.0882903	0.213404	0.0626136	0.0246202	0.0214968	0.0356457	0.0938891	0.0111754	0.0203957	0.0739747	0.0162007	0.0603683	0.00986959	0.0129394	0.0234311	0.00591205	0.109814	0.0663976
115	E	3.20217	0.0329359	0.0189192	0.0696783	0.459641	0.0566936	0.0151903	0.0226244	0.0294123	0.0327901	0.0267153	0.0338501	0.0276514	0.0143179	0.0306176	0.0382444	0.0244567	0.0221635	0.0109095	0.0107804	0.0224078
116	I	3.11044	0.0168744	0.107059	0.0176332	0.0142513	0.0196109	0.0225175	0.0102152	0.264123	0.0168744	0.0196464	0.00447603	0.0440419	0.012599	0.0135933	0.00932727	0.00941859	0.0543405	0.313235	0.020712	0.00945081
117	R	3.81668	0.0186655	0.0799909	0.014539	0.0204512	0.021739	0.0120876	0.0340669	0.0401986	0.0301364	0.0640571	0.129275	0.0125362	0.00653611	0.146403	0.167667	0.0540086	0.0372632	0.0572649	0.0162967	0.036816
118	R	3.75874	0.0373402	0.0257248	0.0207466	0.0538062	0.0301886	0.0274195	0.027554	0.0558802	0.0741622	0.0704923	0.0229538	0.00941372	0.026598	0.0469115	0.29888	0.0198932	0.0368693	0.0381549	0.0404362	0.0365741
119	I	3.52261	0.0152695	0.0613441	0.0420852	0.0193546	0.0184254	0.0340858	0.025327	0.352432	0.0148446	0.0283726	0.0562827	0.0327156	0.0170728	0.0362924	0.0128381	0.0195891	0.0417606	0.112441	0.0313066	0.0281608
120	W	3.44224	0.0240558	0.0280839	0.0274546	0.0205596	0.0551831	0.0259771	0.0277755	0.0292484	0.0353181	0.0193764	0.0456393	0.0502689	0.0228293	0.0289325	0.0117465	0.0177456	0.0121299	0.0212292	0.37278	0.123667
121	R	3.77964	0.0224564	0.0732065	0.0200243	0.0127168	0.0252768	0.0180656	0.0486359	0.0256818	0.0421613	0.0981995	0.0358357	0.0628892	0.0101462	0.0146914	0.233872	0.12924	0.035416	0.0215991	0.0376932	0.0321931
122	Q	3.66615	0.0117683	0.0435362	0.00312815	0.016229	0.0789383	0.00823783	0.0808996	0.12648	0.0163387	0.0776314	0.0393146	0.0259113	0.028052	0.132975	0.035793	0.0225402	0.0233375	0.210398	0.00742959	0.0110615
123	A	3.51555	0.310744	0.0829364	0.0143882	0.021577	0.0140999	0.149448	0.0190616	0.0220369	0.0101801	0.0336907	0.0165002	0.0249674	0.0256458	0.0198289	0.0460754	0.075971	0.0368313	0.0432873	0.0228001	0.00993037
124	N	3.75016	0.0244518	0.0485421	0.018313	0.0359501	0.0566128	0.0933573	0.0306903	0.0260746	0.018558	0.0155378	0.0413525	0.270756	0.0339785	0.0286895	0.0161864	0.0864367	0.013096	0.0129791	0.0526887	0.0757486
125	N	3.96024	0.0288599	0.111157	0.025589	0.0180977	0.0687373	0.0412826	0.0225193	0.0340397	0.0181303	0.0681678	0.0528001	0.193182	0.014319	0.0625821	0.0295992	0.058839	0.0360705	0.036279	0.0162837	0.0634642
126	G	3.74291	0.0877314	0.0742577	0.0140077	0.0314132	0.0142813	0.173025	0.0149318	0.0117751	0.0138379	0.193194	0.0654921	0.0481936	0.00782761	0.0308863	0.0622052	0.0522809	0.0467378	0.0279995	0.0214924	0.00843055
127	D	4.10913	0.0848481	0.0157439	0.0627544	0.037055	0.0510349	0.0448141	0.0517284	0.0325577	0.0379718	0.123738	0.0359115	0.0274227	0.0127795	0.0946788	0.0353581	0.0362674	0.0699992	0.0834343	0.0428737	0.0190279
128	D	3.89045	0.0955337	0.016538	0.0665783	0.0219535	0.0967505	0.0178353	0.179546	0.0226505	0.0119965	0.0511628	0.015134	0.0958587	0.047108	0.0170547	0.019619	0.03376	0.0643007	0.0535511	0.00822907	0.0648399
129	A	3.77648	0.168021	0.034915	0.00736093	0.0237626	0.0165609	0.16711	0.0180136	0.0233669	0.127983	0.0498458	0.0303776	0.0240296	0.016487	0.0388957	0.0708495	0.0454057	0.0622871	0.0576007	0.00695802	0.0101698
130	T	3.76008	0.0168402	0.0709238	0.0140081	0.0178107	0.0160218	0.00870864	0.0798192	0.00945376	0.125983	0.0438854	0.0600699	0.0241734	0.0243406	0.026117	0.0460018	0.0357827	0.187821	0.147991	0.0314989	0.0127481
131	A	3.40925	0.20528	0.0237856	0.0116957	0.0332886	0.00759422	0.0268772	0.0768484	0.0111708	0.00662815	0.0117538	0.0483092	0.0450858	0.275228	0.0506643	0.00643045	0.0924974	0.0161031	0.0226155	0.0164511	0.0116918
132	G	3.39568	0.0358851	0.021916	0.0323229	0.0187333	0.0114634	0.328782	0.0284625	0.176954	0.0143382	0.0211404	0.0382333	0.0308638	0.0208572	0.0362688	0.0139219	0.104004	0.0139396	0.0152348	0.018936	0.0177436
133	L	3.19476	0.0338394	0.012111	0.0890649	0.014691	0.018993	0.0135294	0.00794574	0.307364	0.0388327	0.258687	0.0535566	0.0104823	0.0174786	0.0247204	0.0134451	0.0105077	0.0139718	0.0378454	0.0107205	0.0122132
134	T	3.26619	0.0489515	0.0805084	0.0340254	0.0241004	0.0246486	0.0163141	0.0122484	0.013402	0.006572	0.0180539	0.0339838	0.0324702	0.0194692	0.014206	0.012009	0.099992	0.40428	0.0745612	0.0160019	0.014202
135	H	3.3917	0.0332027	0.0259932	0.0172321	0.0260724	0.0495219	0.0258239	0.396952	0.0176224	0.0357603	0.0144423	0.103892	0.0358759	0.0374869	0.0558922	0.02524	0.0231196	0.0213028	0.0132679	0.014215	0.027084
136	M	3.60365	0.0519012	0.0756341	0.0100204	0.0304295	0.0344321	0.0222198	0.0208626	0.212625	0.00583088	0.0733337	0.184088	0.0126426	0.0113907	0.0824319	0.00718889	0.0221203	0.0197896	0.0935988	0.0089363	0.0205239
137	M	3.1606	0.0143417	0.0151678	0.0228341	0.0251971	0.0495892	0.0112227	0.0209686	0.0555973	0.0784747	0.0361076	0.461514	0.00925887	0.0300477	0.0265785	0.0123425	0.0225309	0.0322018	0.0277011	0.01345	0.0348736
138	I	3.10687	0.0419196	0.0174354	0.0272706	0.0088284	0.0236141	0.0235718	0.0106232	0.463029	0.0333297	0.0819641	0.075121	0.0202822	0.0455812	0.0127304	0.00811871	0.0187423	0.0182551	0.0202553	0.0384596	0.0108688
139	W	3.66177	0.0201078	0.0286164	0.0175811	0.022474	0.0762466	0.0383115	0.0441889	0.0386472	0.0244702	0.0967024	0.0393666	0.0247327	0.0214882	0.0295514	0.022334	0.0186834	0.0402348	0.019291	0.31879	0.0581817
140	H	3.60538	0.0268625	0.0272638	0.041531	0.0845682	0.0196608	0.0331513	0.335673	0.0518156	0.0135996	0.0201467	0.0265428	0.0450686	0.01583	0.0812532	0.00951512	0.0442748	0.0342186	0.0274946	0.0256166	0.0359137
141	S	3.3601	0.0222895	0.0367791	0.0332723	0.0288761	0.0703668	0.0462145	0.0291916	0.0335239	0.0201058	0.0125466	0.0194689	0.0210553	0.0453271	0.0139603	0.0152421	0.421206	0.0417437	0.0404714	0.021519	0.0268397
142	N	3.35867	0.0207134	0.0224791	0.0173707	0.0235558	0.0474909	0.0332949	0.0392397	0.0169678	0.0405206	0.031936	0.0496609	0.42596	0.0310739	0.025516	0.0172996	0.0596968	0.0153636	0.0204876	0.0347897	0.0265829
143	L	3.53741	0.0181338	0.0759905	0.0100225	0.0110925	0.0165564	0.0370981	0.0554318	0.142203	0.0248647	0.313578	0.0390245	0.0186742	0.0406267	0.0125874	0.0188796	0.0609557	0.0182919	0.0250473	0.0436528	0.0172889
144	N	3.33104	0.0766247	0.0394376	0.0182237	0.0199029	0.0181253	0.0530082	0.0110661	0.0330534	0.0270906	0.0120137	0.103524	0.397992	0.0217944	0.0320566	0.00398862	0.0157625	0.0327396	0.0341566	0.0296678	0.0197713
145	D	3.31203	0.0418108	0.032511	0.429882	0.0437352	0.0113991	0.0512798	0.0622292	0.0261879	0.0409815	0.0188284	0.0425293	0.0166343	0.0190398	0.0197362	0.0222992	0.0182941	0.0500594	0.0123871	0.0210771	0.0190987
146	T	3.39802	0.164315	0.0238522	0.0313241	0.00978065	0.0102439	0.0214307	0.0148308	0.00826869	0.0228659	0.0156546	0.0133051	0.123455	0.00963514	0.0248357	0.00941785	0.192755	0.221393	0.0468055	0.0121653	0.023666
147	T	3.32278	0.0121261	0.085127	0.0168857	0.024156	0.028201	0.0162651	0.0401259	0.0765706	0.0204444	0.0161623	0.0283172	0.0377912	0.014672	0.0475955	0.0150345	0.0121416	0.409679	0.0537126	0.0242834	0.020708
148	Y	2.8605	0.0172164	0.0171891	0.0258573	0.0104671	0.0245596	0.0126048	0.029618	0.0564925	0.0128477	0.0170142	0.0283935	0.03183	0.0391473	0.0172629	0.01051	0.0259036	0.0399084	0.0215824	0.0172539	0.544342
149	Q	2.93507	0.0154134	0.0286023	0.0108699	0.0153626	0.0254851	0.0186278	0.0174255	0.0309523	0.0301043	0.0120987	0.0196014	0.0157001	0.0162718	0.522352	0.0808894	0.0262057	0.0297447	0.0267325	0.0372724	0.0202874
150	R	3.21506	0.0200295	0.0238782	0.0279752	0.0421286	0.0136366	0.0221153	0.0247761	0.013125	0.0563158	0.0562862	0.0264898	0.0113788	0.0513521	0.0278707	0.452881	0.0371691	0.00960184	0.00998132	0.0409325	0.0320764
151	T	3.0276	0.021996	0.0120952	0.0261243	0.0371754	0.0184716	0.0226602	0.0229056	0.009892	0.0700709	0.0373025	0.0263441	0.0129337	0.0154781	0.0274594	0.0215947	0.0674273	0.496022	0.0231039	0.0189514	0.0119917
152	R	2.88038	0.0151946	0.00921453	0.0118828	0.0284674	0.0284753	0.0239043	0.0450576	0.0101432	0.073419	0.013847	0.0170049	0.0175483	0.0238654	0.0663708	0.52357	0.0234483	0.00885397	0.0113984	0.0190889	0.0292447
153	A	3.05468	0.500623	0.024287	0.0182781	0.0199349	0.0467647	0.0298678	0.0130105	0.019498	0.0147901	0.0232847	0.0124266	0.0160942	0.024885	0.0382345	0.0236338	0.0418633	0.0584424	0.0303183	0.0226889	0.0210731
154	L	2.88845	0.00967739	0.0448785	0.0105352	0.0199373	0.00816444	0.00867742	0.00578233	0.323154	0.0288064	0.333292	0.0252627	0.0136408	0.0100828	0.00775911	0.0183024	0.0126687	0.0128593	0.0716199	0.0232516	0.0116477
155	V	3.15011	0.0252406	0.0229188	0.028709	0.0103551	0.0196202	0.0443021	0.012601	0.0550805	0.0230821	0.021262	0.0155513	0.0211194	0.0107541	0.0308369	0.0243265	0.0981473	0.0549175	0.453658	0.0114269	0.01609
156	R	2.93791	0.0255378	0.0224128	0.0110862	0.0353191	0.00866516	0.0194303	0.0281559	0.0215526	0.0283436	0.00836542	0.0157068	0.0142686	0.01948	0.0626935	0.522743	0.0468228	0.0278227	0.0398012	0.0173043	0.0244875
157	T	3.41357	0.0749197	0.0631166	0.0270195	0.0065003	0.00607379	0.0112546	0.0115329	0.17933	0.0166722	0.0100647	0.0158048	0.0191514	0.00851192	0.0282968	0.0162174	0.205509	0.191754	0.0802177	0.0191938	0.00885911
158	G	3.39871	0.0474322	0.0343176	0.0115914	0.0165256	0.0183397	0.367092	0.0497281	0.0217424	0.00949843	0.0584446	0.0940522	0.0767021	0.0156811	0.0279907	0.00870581	0.0697093	0.0318604	0.00989067	0.00862726	0.0220684
159	M	3.03359	0.0212926	0.0282874	0.0297005	0.0114854	0.0111755	0.0138633	0.0173928	0.0631936	0.0172779	0.222963	0.401714	0.0173529	0.0106705	0.0232206	0.0148879	0.0169067	0.0117787	0.0358092	0.0163329	0.0146934
160	D	3.14126	0.00915975	0.040098	0.457884	0.0922064	0.0193816	0.0212679	0.0153343	0.0257337	0.0114734	0.0117367	0.0460512	0.0458065	0.0170227	0.0322951	0.0135572	0.0088213	0.0256722	0.0356107	0.0483671	0.0225201
161	P	3.12846	0.285114	0.0159192	0.0116223	0.00677532	0.0092083	0.0948037	0.00585973	0.011154	0.0284413	0.0147393	0.0116811	0.0100455	0.241178	0.0250732	0.0290093	0.142037	0.0203579	0.0222175	0.0098857	0.0048774
162	R	3.03357	0.0346971	0.0107454	0.0162269	0.0389686	0.0436185	0.0377229	0.0192183	0.029646	0.0490088	0.0186851	0.0184838	0.0196458	0.0341972	0.0187182	0.505777	0.0164991	0.0109066	0.0150632	0.0339477	0.0282226
163	M	3.48161	0.0171694	0.080937	0.00901875	0.0127804	0.0299284	0.0159096	0.011143	0.195665	0.0133964	0.0452598	0.197452	0.00676483	0.00270385	0.024419	0.00663401	0.0223177	0.107183	0.13562	0.0503966	0.0153014
164	C	3.26546	0.330387	0.169388	0.00918461	0.00295851	0.00391048	0.0109326	0.0100782	0.0571484	0.0255681	0.013497	0.0457453	0.0528619	0.0220632	0.0274025	0.00939418	0.0661357	0.0158877	0.106019	0.0104706	0.0109661
165	S	3.33034	0.173699	0.0581856	0.0149742	0.0114616	0.0198039	0.0487664	0.0112391	0.0232916	0.00327953	0.0182267	0.0261602	0.111595	0.0504892	0.0142741	0.00456294	0.307909	0.0695239	0.0130645	0.00659624	0.0128982
166	L	3.28518	0.0228929	0.00912026	0.0316058	0.0926886	0.0100467	0.00799489	0.033446	0.0227688	0.0158251	0.286477	0.10939	0.0142495	0.0114653	0.216207	0.00583928	0.0531435	0.0206885	0.0145728	0.0135923	0.00798604
167	M	3.27519	0.0175169	0.0351983	0.0168167	0.0126808	0.021679	0.0538069	0.024012	0.0359833	0.0113459	0.108106	0.424204	0.0354898	0.0122616	0.0296949	0.0211691	0.0412198	0.0252474	0.0197813	0.0342335	0.019553
168	Q	3.4421	0.120839	0.0276493	0.0166717	0.0152854	0.0246654	0.0148306	0.0173958	0.0290323	0.0270439	0.0162341	0.0464732	0.0264146	0.0498004	0.353029	0.0273516	0.102158	0.0324662	0.0253706	0.00972936	0.0175598
169	G	3.34348	0.0713209	0.0208479	0.0127494	0.0855537	0.0198058	0.40444	0.0514867	0.0403312	0.0625103	0.0216788	0.0140437	0.0313351	0.0164519	0.018416	0.0153856	0.0184242	0.022559	0.0312979	0.0263584	0.015003
170	S	3.01795	0.0347415	0.0214146	0.0425294	0.0202577	0.047963	0.0301278	0.0274899	0.0185975	0.0210934	0.0227209	0.0192158	0.0172274	0.0174002	0.0287593	0.028922	0.514347	0.028902	0.0192335	0.0308232	0.00823396
171	T	3.26914	0.00874731	0.0972331	0.070041	0.0369797	0.0135374	0.0311543	0.0173502	0.0237887	0.0167128	0.0286047	0.0987177	0.0301911	0.0106249	0.0265968	0.0158179	0.0130591	0.399462	0.0394207	0.00945199	0.0125083
172	L	3.28069	0.104153	0.0522977	0.00741992	0.018249	0.0220022	0.0109354	0.0147989	0.144659	0.0206884	0.353066	0.0133698	0.0200994	0.0203586	0.092839	0.0154965	0.0252117	0.0165927	0.0288634	0.00723421	0.0116656
173	P	3.48097	0.0798813	0.021705	0.0202304	0.0295856	0.0137383	0.0211746	0.049867	0.013218	0.0796424	0.0212608	0.0125456	0.0264648	0.344328	0.107345	0.0196935	0.052459	0.0327844	0.0247566	0.00814944	0.02117
174	R	2.68616	0.00689628	0.0109905	0.025172	0.0315018	0.0115449	0.0267811	0.015084	0.0157687	0.0221952	0.0138887	0.032086	0.0580279	0.0167762	0.0192574	0.577206	0.01156	0.0499551	0.0155786	0.0284771	0.0112533
175	R	3.00684	0.0171968	0.0138281	0.0293214	0.0326813	0.0212188	0.0116294	0.0164872	0.0111349	0.159696	0.0189904	0.0244542	0.0300091	0.0217779	0.0122109	0.463031	0.0350179	0.0148346	0.0181987	0.0308618	0.0174202
176	S	3.03422	0.213337	0.0177407	0.0103413	0.0169788	0.0219638	0.0829559	0.0256742	0.0342273	0.0136637	0.0111912	0.0100652	0.00974934	0.00964435	0.0182982	0.0184906	0.399972	0.0291249	0.0224346	0.0154687	0.0186791
177	G	2.71088	0.0125216	0.0221431	0.0161582	0.0497025	0.0505008	0.573344	0.0204756	0.0290291	0.0126726	0.0250649	0.0212787	0.0114622	0.00750045	0.0156951	0.0185305	0.022393	0.0157766	0.0477758	0.0151174	0.0128581
178	A	3.705	0.303638	0.0174605	0.0450523	0.015354	0.00689398	0.0266409	0.0279189	0.0275255	0.0310009	0.0300747	0.0449032	0.0956946	0.0520892	0.0327709	0.0374323	0.0392544	0.0487061	0.0431557	0.0120064	0.0624283
179	A	3.01408	0.501483	0.0421241	0.0117125	0.0517854	0.031103	0.0391947	0.0184414	0.0123433	0.0540106	0.0320247	0.0337906	0.0193801	0.0125606	0.0204497	0.011049	0.0420976	0.0123677	0.0297414	0.0158035	0.00853757
180	G	2.73624	0.0327966	0.0124824	0.0373356	0.0263713	0.0556239	0.570152	0.0121496	0.0193681	0.025403	0.0129377	0.0282314	0.0130357	0.00990528	0.0316699	0.014156	0.0109961	0.0210105	0.0128664	0.0348643	0.0186443
181	A	3.73123	0.194905	0.0351023	0.0138707	0.024824	0.125326	0.0628328	0.0507244	0.00589466	0.0305034	0.0425786	0.128259	0.0158625	0.00403963	0.110982	0.0245278	0.0502902	0.0164989	0.0118421	0.0184371	0.0326982
182	A	3.25838	0.420629	0.0188514	0.0136199	0.00899983	0.02792	0.0449934	0.0624072	0.0113717	0.00957525	0.0174597	0.02706	0.101121	0.0137232	0.0255789	0.00928999	0.0385793	0.0323312	0.0386359	0.0341233	0.0437294
183	V	3.15856	0.0464411	0.0287014	0.0219758	0.0229587	0.0173154	0.0173758	0.0251169	0.164928	0.0184318	0.0205776	0.0224393	0.0116959	0.0161951	0.0179368	0.0150368	0.0263053	0.0536246	0.417432	0.00551214	0.0299998
184	K	2.94135	0.032681	0.0234941	0.00690513	0.0146958	0.0221278	0.0493515	0.0420736	0.018306	0.529061	0.0220303	0.0276219	0.0162226	0.0384611	0.0202611	0.0281439	0.0143575	0.0195581	0.0264922	0.0310574	0.0170981
185	G	3.0068	0.0516289	0.0214205	0.0228594	0.0960732	0.0163759	0.492793	0.0402933	0.0122956	0.00724923	0.0215718	0.0187637	0.0237907	0.018918	0.0380277	0.029207	0.0171623	0.0171439	0.0155657	0.0105651	0.0282953
186	V	3.54856	0.0128726	0.0315161	0.00935793	0.0169207	0.0865596	0.00557126	0.110076	0.115637	0.0209331	0.0644268	0.0111512	0.031651	0.021208	0.174152	0.0143922	0.00920973	0.0261663	0.207354	0.00440569	0.0264378
187	G	3.35144	0.0859426	0.0372231	0.031578	0.0178118	0.0166325	0.408567	0.0111285	0.0528615	0.0283337	0.0223978	0.0215145	0.00700833	0.0429119	0.0135696	0.0235525	0.0543664	0.0206602	0.0385044	0.0223278	0.043108
188	T	3.29939	0.0931306	0.0204309	0.0288325	0.0396153	0.0131167	0.0408204	0.0300208	0.015321	0.0284074	0.0207372	0.0131209	0.0231288	0.0178485	0.0480959	0.0117941	0.112585	0.397039	0.0132713	0.0132762	0.0194086
189	M	3.68116	0.0197039	0.0832039	0.00863547	0.0189429	0.0116844	0.0373696	0.0438276	0.0487443	0.0180243	0.203027	0.184774	0.0108964	0.0177535	0.0789882	0.00963893	0.025419	0.0356101	0.092254	0.03386	0.0176419
190	V	3.5915	0.158249	0.0709155	0.0182313	0.0088718	0.00880983	0.143975	0.0172038	0.0423022	0.00751543	0.0140994	0.0721402	0.0257296	0.0133861	0.0234547	0.012736	0.0420149	0.0928797	0.20087	0.00751152	0.0191056
191	M	3.28606	0.0139052	0.0182525	0.0222639	0.0128486	0.0235276	0.0249828	0.0340789	0.0404024	0.0222285	0.199303	0.36892	0.022052	0.0132608	0.0386719	0.0230877	0.0206552	0.0198752	0.0278737	0.0325353	0.021274
192	E	3.22939	0.0162003	0.0209792	0.0321234	0.43859	0.0281129	0.0354865	0.0113052	0.0346549	0.0354522	0.0121281	0.0382756	0.0646983	0.0177961	0.0158588	0.0319847	0.0175846	0.025673	0.0156197	0.0138756	0.0935998
193	L	3.71999	0.0375644	0.0274223	0.00880863	0.0387763	0.0176475	0.0463579	0.00663255	0.0199334	0.0269439	0.159285	0.111815	0.0731596	0.0195097	0.134538	0.00426931	0.153911	0.0586248	0.0246791	0.0229643	0.00715747
194	I	3.51804	0.0214404	0.0169135	0.0855121	0.0446393	0.018482	0.00499625	0.00811366	0.295581	0.0282205	0.0580029	0.0393066	0.0106689	0.0135813	0.0487933	0.0395645	0.0172739	0.0432658	0.163058	0.0280131	0.014574
195	R	3.02246	0.0152215	0.0386105	0.0185887	0.050856	0.0236459	0.0084191	0.0184457	0.0169515	0.0460934	0.0170107	0.0189885	0.0152968	0.0380265	0.0234273	0.508667	0.0255065	0.0375118	0.0209908	0.0323617	0.0253806
196	M	3.35063	0.0477262	0.0225197	0.0207727	0.0189309	0.0241591	0.0320585	0.0170484	0.0558524	0.0176261	0.0301771	0.414995	0.0239794	0.016064	0.0621541	0.0166167	0.0554035	0.0445803	0.053961	0.014249	0.0111255
197	I	3.44198	0.113462	0.0389827	0.0466339	0.0128499	0.019574	0.0124266	0.00852408	0.285235	0.00970316	0.012241	0.0531928	0.0232485	0.0109681	0.0160042	0.00323804	0.0434829	0.170866	0.0573889	0.0486161	0.0133628
198	K	3.28982	0.0242107	0.0195748	0.0097869	0.014009	0.0276516	0.0181303	0.022324	0.0166751	0.409722	0.0419756	0.0469652	0.0392771	0.0111647	0.0756302	0.0164933	0.107119	0.0359314	0.0260292	0.0127857	0.0245442
199	R	3.24946	0.0257058	0.0227602	0.0117832	0.0297131	0.0219121	0.0179306	0.0398899	0.0198179	0.0400378	0.0107865	0.0738051	0.0182724	0.0243138	0.0226948	0.442413	0.0226614	0.0218151	0.0558232	0.019588	0.0582759
200	G	3.15282	0.0181198	0.0151313	0.0185682	0.0463199	0.0389712	0.479418	0.028518	0.0267883	0.0226505	0.0244973	0.0292647	0.0223621	0.0188864	0.025722	0.0112292	0.0263135	0.0576852	0.021665	0.0260386	0.0418502
201	I	3.35005	0.0501518	0.0650853	0.0196538	0.00979148	0.0153882	0.0127594	0.00940566	0.299494	0.0214505	0.179197	0.0569365	0.016221	0.0106743	0.01862	0.00760079	0.0217975	0.0344824	0.127555	0.0150683	0.00866679
202	N	3.72331	0.0400512	0.0545452	0.00838066	0.0104311	0.0527893	0.0325746	0.135696	0.0301696	0.0366575	0.0360512	0.0357937	0.269765	0.0130916	0.0498188	0.0137313	0.022021	0.0677444	0.0328649	0.0272468	0.0305767
203	D	2.70127	0.0298152	0.0287805	0.571598	0.0474224	0.00829716	0.0136623	0.0130158	0.0136364	0.0714445	0.0220856	0.0160506	0.0248241	0.0192555	0.0204517	0.00921748	0.0220779	0.0083051	0.0157105	0.0217808	0.0225685
204	R	2.9242	0.0248103	0.0206662	0.0283626	0.0206276	0.0118813	0.00859505	0.033137	0.0107132	0.0285089	0.0287282	0.0313146	0.0217103	0.00801332	0.0456359	0.526707	0.0102217	0.0211241	0.0266874	0.0348403	0.0577151
205	N	3.69416	0.064438	0.0860555	0.0234663	0.0181934	0.00737844	0.0549784	0.015871	0.0652913	0.0467812	0.0157272	0.0181474	0.288787	0.0145836	0.035317	0.0139262	0.0479605	0.0775538	0.0496912	0.0281983	0.0276548
206	F	3.20661	0.0254181	0.0400522	0.0092459	0.00641933	0.453507	0.0127505	0.0519576	0.0159096	0.0368801	0.0400423	0.0256434	0.0393234	0.0189522	0.0577513	0.0180835	0.033613	0.00906026	0.0262259	0.0333268	0.0458375
207	W	2.86826	0.0102681	0.0200146	0.0299791	0.0265782	0.0494503	0.0203419	0.0120332	0.0111337	0.00858063	0.0301551	0.0134203	0.0168785	0.0116456	0.0423277	0.0282672	0.0134416	0.012146	0.0456223	0.530362	0.0673537
208	R	2.58884	0.00631903	0.0191227	0.0105505	0.0183408	0.0121256	0.0133767	0.0147314	0.0124502	0.127256	0.0204578	0.0270877	0.0271622	0.010803	0.0279723	0.571147	0.0190298	0.0146914	0.00837549	0.018964	0.0200358
209	G	3.29039	0.0169766	0.0197754	0.0351477	0.0238548	0.0500672	0.422376	0.0220391	0.00913867	0.0277333	0.021405	0.0227127	0.0720684	0.0146107	0.0236405	0.019863	0.0324817	0.0179853	0.0366129	0.0194327	0.0920787
210	E	3.33151	0.0174156	0.0415192	0.0983245	0.392084	0.036421	0.0414773	0.0102381	0.00764443	0.0272122	0.09196	0.0374828	0.0354761	0.008656	0.0268904	0.0297301	0.023495	0.0335772	0.0105854	0.0214159	0.00839493
211	N	3.85815	0.0765664	0.0475322	0.0431693	0.0267887	0.0320957	0.0492486	0.00747174	0.0172692	0.0115431	0.177878	0.167215	0.0576231	0.0272345	0.0160613	0.00745128	0.0367046	0.0638307	0.0372035	0.0399263	0.0571863
212	G	3.35822	0.0442863	0.0296613	0.0386633	0.0141045	0.0341543	0.407285	0.034574	0.0391221	0.0677166	0.0517632	0.0768485	0.0262553	0.0207843	0.02145	0.0145573	0.0223898	0.0157136	0.00802946	0.0204446	0.012196
213	R	3.03273	0.0153344	0.0145141	0.0284671	0.0427309	0.0188145	0.0168609	0.00956093	0.0240816	0.0290767	0.0208724	0.0262894	0.0604331	0.0148124	0.0315568	0.505903	0.0168089	0.0377504	0.0275402	0.02589	0.0327022
214	K	3.77559	0.0603651	0.0153062	0.0113895	0.0126169	0.0273154	0.0209975	0.0934672	0.0595204	0.241448	0.0285427	0.0637236	0.0640969	0.0103423	0.0768261	0.0874965	0.0192068	0.0122838	0.0329798	0.0410112	0.0210641
215	T	3.59697	0.0793477	0.0168982	0.0323361	0.0142471	0.0150507	0.0457364	0.00983807	0.0136343	0.0939539	0.0237131	0.019702	0.0437411	0.0150266	0.0994969	0.0193856	0.128037	0.265988	0.0405912	0.0123099	0.0109665
216	R	3.45204	0.0271853	0.0124865	0.0185924	0.0199764	0.0403625	0.0216335	0.0650113	0.0183058	0.114182	0.0164869	0.027775	0.0234764	0.0211967	0.0148679	0.354046	0.0330957	0.0982999	0.0153957	0.0301059	0.0275179
217	S	3.78599	0.0716939	0.0338424	0.00697869	0.00759334	0.0209756	0.0112791	0.00992693	0.0894772	0.0147858	0.0718787	0.0858929	0.0360136	0.00586715	0.0803676	0.0108359	0.130286	0.158768	0.091746	0.0303977	0.0313939
218	A	3.59429	0.278745	0.0510196	0.0205999	0.0154455	0.0597731	0.0186023	0.0171859	0.024493	0.0231582	0.0497429	0.0175078	0.0164087	0.0148466	0.0274505	0.0151741	0.158604	0.0910506	0.0587075	0.0254175	0.0160679
219	Y	3.58683	0.0323784	0.0262126	0.036327	0.0321638	0.0339593	0.0179652	0.0930277	0.0141515	0.0153285	0.0786339	0.0362199	0.0251296	0.011509	0.0152438	0.0154761	0.0529363	0.0859603	0.0135936	0.0425355	0.321248
220	E	3.45021	0.0278627	0.0165774	0.242373	0.251537	0.028648	0.0502047	0.0557773	0.0153811	0.0254682	0.00926769	0.0485659	0.0119948	0.0138732	0.0702677	0.0286554	0.00781145	0.0255097	0.00719379	0.0513883	0.011643
221	R	3.19134	0.0140665	0.0192689	0.0135028	0.0717531	0.0314436	0.0189267	0.0258984	0.030509	0.0681376	0.0359917	0.0338936	0.0301473	0.0228476	0.027089	0.45889	0.0157679	0.0133748	0.0157159	0.0311807	0.0215946
222	M	3.8302	0.107442	0.0615487	0.0104104	0.0257517	0.0621214	0.0921067	0.0212183	0.0333321	0.0215166	0.00919378	0.134368	0.112515	0.00621835	0.0140957	0.00452303	0.0822749	0.0862822	0.00911896	0.0264849	0.0794772
223	C	3.94014	0.123452	0.197686	0.0283286	0.0340026	0.0284088	0.0262485	0.0276926	0.0218202	0.0282464	0.0869338	0.0664728	0.0279887	0.0307531	0.0452215	0.0133415	0.0356373	0.0187092	0.0630727	0.0452287	0.0507548
224	N	3.84262	0.0280546	0.020581	0.035353	0.0292117	0.0347956	0.0116202	0.0707973	0.0254971	0.108484	0.0467389	0.0291138	0.222082	0.0206067	0.099262	0.0199599	0.0158724	0.0396993	0.0878492	0.0264581	0.0279631
225	I	3.86812	0.0111755	0.0307626	0.0238493	0.0382881	0.0422085	0.0496947	0.0247543	0.202938	0.0185344	0.124358	0.0386614	0.0564926	0.0160489	0.0364378	0.0185238	0.0498061	0.0269737	0.123991	0.0420112	0.0244888
226	L	3.81928	0.0233613	0.0301325	0.0327923	0.0298839	0.0421698	0.0326703	0.0369495	0.0336646	0.0280999	0.288279	0.0351802	0.0262241	0.0305721	0.0453091	0.0226792	0.0956893	0.0504152	0.0438047	0.0419192	0.030204
227	K	3.46922	0.0332396	0.0282079	0.0267735	0.0324067	0.0542477	0.0101148	0.029025	0.0364489	0.394698	0.0284961	0.0358428	0.0457094	0.017588	0.0662807	0.0112493	0.0263123	0.0303694	0.0333493	0.0300117	0.0296288
228	G	3.70984	0.0328856	0.0148187	0.0145572	0.0762186	0.0164134	0.296884	0.0255806	0.021236	0.0344847	0.0427325	0.0412741	0.0723091	0.0406062	0.0207211	0.0409054	0.0513916	0.0899438	0.0292572	0.0221635	0.0156162
229	K	3.27267	0.0272902	0.0258398	0.0146518	0.0159528	0.0555071	0.027958	0.0490083	0.0175976	0.434536	0.0183465	0.0219461	0.0750134	0.0285425	0.0515892	0.0140993	0.0225925	0.0174893	0.0174799	0.0484924	0.0160675
230	F	3.43372	0.0308846	0.0659722	0.013176	0.0825894	0.232423	0.0101625	0.0293676	0.0108971	0.00819597	0.215033	0.0113778	0.0179837	0.0110931	0.0232631	0.00732204	0.00721112	0.0697147	0.0182824	0.112823	0.022228
231	Q	3.72584	0.0259028	0.0219889	0.00947181	0.0250848	0.0119538	0.0706063	0.127406	0.0490768	0.131451	0.0411915	0.0633332	0.0169933	0.0237721	0.201865	0.0899162	0.0311041	0.0104405	0.0306941	0.00801062	0.00973814
232	T	3.97521	0.0298149	0.0386664	0.0199972	0.0182121	0.0138451	0.0145026	0.087092	0.0489072	0.0562598	0.0311202	0.0357752	0.0664843	0.0274701	0.0343757	0.140036	0.0395054	0.162948	0.0431849	0.0268885	0.0649148
233	A	3.10853	0.155103	0.0066183	0.00802098	0.00687866	0.0130693	0.0232167	0.041315	0.0169459	0.010908	0.012156	0.0642028	0.0391124	0.26345	0.0218754	0.0100718	0.0038211	0.268398	0.015714	0.0128139	0.0063091
234	A	3.65481	0.277674	0.0328205	0.127944	0.01986	0.0136906	0.0388411	0.0353007	0.061337	0.0175204	0.0130773	0.0185221	0.0338726	0.0659204	0.0247236	0.0180217	0.0942934	0.0119638	0.0532024	0.0255984	0.0158158
235	Q	3.57406	0.0329944	0.151256	0.0160128	0.0169044	0.0218898	0.0287327	0.0203876	0.0191152	0.066661	0.0831533	0.0170868	0.012691	0.0455494	0.279502	0.0134801	0.021426	0.0745627	0.0109838	0.0576182	0.00999281
236	R	3.11807	0.0191416	0.0234816	0.00985285	0.0431876	0.0132893	0.0231152	0.0149718	0.00881601	0.311361	0.0117247	0.0217434	0.0191135	0.0408888	0.0166036	0.305037	0.0199793	0.0382283	0.0259663	0.0235863	0.00991262
237	A	3.4785	0.286526	0.0979971	0.0189129	0.0186074	0.00796453	0.107419	0.0716217	0.00786125	0.0132	0.0150974	0.0647792	0.0221672	0.0107768	0.0630507	0.0230703	0.110203	0.0373598	0.00978947	0.00603227	0.00756356
238	M	3.5944	0.145041	0.0239615	0.0212443	0.0261648	0.0162633	0.0297412	0.0438107	0.0621265	0.0100451	0.119406	0.250524	0.0449943	0.0107424	0.0733183	0.0122109	0.062772	0.0165677	0.0125426	0.00990267	0.00862006
239	M	3.41679	0.196137	0.0537094	0.0250122	0.020431	0.00695923	0.0248354	0.0185422	0.0749828	0.0174707	0.0238822	0.205668	0.010588	0.00988272	0.0186809	0.00583407	0.0225958	0.0238908	0.205339	0.0135529	0.0220065
240	D	3.52559	0.0675039	0.0143916	0.348542	0.0407571	0.0113835	0.0473886	0.0663572	0.0369234	0.0203842	0.0350413	0.0167178	0.0832254	0.0066634	0.0222779	0.0148548	0.0463816	0.0541148	0.0297623	0.0218622	0.0154673
241	Q	2.88352	0.0255401	0.0149267	0.00952856	0.031014	0.074359	0.0226609	0.0206259	0.0524887	0.0292045	0.0235115	0.0248524	0.0231897	0.0156265	0.533043	0.0213375	0.0155597	0.0153745	0.0162508	0.0199225	0.0109833
242	V	3.46003	0.0252765	0.085013	0.0385412	0.0319264	0.0216291	0.0188494	0.0180135	0.0414906	0.0114004	0.0163995	0.217631	0.0123506	0.0139847	0.033856	0.0290585	0.0217347	0.0294358	0.287749	0.0168949	0.0287645
243	R	3.04059	0.0240828	0.0143763	0.0393737	0.0237255	0.0380455	0.0158833	0.00985928	0.0250286	0.249909	0.0137507	0.0281337	0.0126133	0.0114028	0.0203516	0.385211	0.0158439	0.0118788	0.0239529	0.0163282	0.020249
244	E	3.27402	0.0293824	0.0187159	0.112143	0.398857	0.00862343	0.0451865	0.00775236	0.0371889	0.0310607	0.0147469	0.0209332	0.0669905	0.0211291	0.0237774	0.0172711	0.0231212	0.0144184	0.0834644	0.0138146	0.0114236
245	S	3.31469	0.0851655	0.0428915	0.00907054	0.0289884	0.0134537	0.233222	0.00983359	0.00880201	0.012784	0.0147712	0.00821452	0.013535	0.199893	0.0227891	0.0128898	0.197961	0.0285854	0.01633	0.0103042	0.0305161
246	R	3.35806	0.0128115	0.0450065	0.0122068	0.0154942	0.0231052	0.0161072	0.0717494	0.0109392	0.0209254	0.0107563	0.0197081	0.0571485	0.0262021	0.0748593	0.387433	0.0349283	0.0320805	0.014996	0.0228056	0.0907372
247	N	3.5973	0.0352382	0.237042	0.0125505	0.0211537	0.0212103	0.0626036	0.116955	0.0191749	0.0290589	0.00805845	0.0135276	0.143539	0.0351136	0.0191788	0.0102578	0.119709	0.0473054	0.0128973	0.0146222	0.0208038
248	P	3.55097	0.148653	0.131799	0.0206698	0.0247635	0.0101116	0.0155206	0.025817	0.0117146	0.0137982	0.0269178	0.0166333	0.00860552	0.253947	0.0506035	0.01789	0.0567315	0.0943959	0.0267751	0.0346957	0.00995797
249	G	3.08009	0.0351614	0.0219213	0.0342682	0.0204671	0.0149847	0.501775	0.029201	0.0242509	0.0230672	0.0384631	0.0213871	0.0182024	0.023966	0.028171	0.0443315	0.020542	0.0183452	0.0260271	0.0409658	0.0145026
250	N	3.55339	0.0660397	0.0810848	0.0238431	0.00703946	0.0231314	0.0505748	0.0465765	0.026409	0.027529	0.0207616	0.0640635	0.349862	0.0315142	0.0309364	0.0133364	0.0471714	0.0222985	0.0245624	0.0303572	0.0129084
251	A	3.42279	0.335929	0.0425959	0.0187288	0.0204997	0.0375644	0.0175175	0.0173878	0.100556	0.0207068	0.09771	0.024614	0.0268829	0.00914924	0.0138324	0.00815174	0.0157696	0.0191694	0.122578	0.0232349	0.0274216
252	E	2.78185	0.0328946	0.0322434	0.029101	0.566294	0.0202686	0.0102092	0.0237157	0.0227848	0.0191503	0.0188937	0.0237089	0.0352739	0.0119796	0.0154434	0.0237815	0.0157249	0.00641049	0.0250699	0.0416844	0.0253682
253	I	3.53496	0.0174716	0.0100067	0.030391	0.037005	0.0480356	0.0187668	0.0216981	0.325732	0.0177592	0.0647456	0.096277	0.0232304	0.00604296	0.0982141	0.0150964	0.0163316	0.0632691	0.0235507	0.0437852	0.0225903
254	E	3.71793	0.0236196	0.03436	0.0459398	0.302065	0.0699461	0.0331174	0.0248338	0.0331523	0.081486	0.0186796	0.0435671	0.0291555	0.0196332	0.0889183	0.0184476	0.0234775	0.027536	0.0229094	0.0298908	0.0292653
255	D	2.88538	0.0119028	0.0133279	0.529257	0.0361665	0.0166009	0.0120824	0.010844	0.0243848	0.022378	0.0183964	0.0202455	0.0735499	0.033563	0.0250457	0.0162568	0.0191534	0.0260205	0.0112102	0.0217528	0.0578615
256	L	3.60804	0.0692976	0.0492332	0.00734492	0.0242936	0.0153602	0.0533958	0.0139189	0.0160449	0.0130625	0.310808	0.0610814	0.0632226	0.0218523	0.0826726	0.0198828	0.0424416	0.0534226	0.0590605	0.0138112	0.009793
257	I	3.19009	0.0175736	0.0800995	0.00447833	0.0199927	0.0720288	0.0354979	0.00948612	0.160616	0.0114239	0.366134	0.0824184	0.0147429	0.00768082	0.0127614	0.00442178	0.00960143	0.0246446	0.0257068	0.0276887	0.0130028
258	F	3.09763	0.0244945	0.0603756	0.013826	0.0295846	0.48441	0.0360893	0.0276663	0.00780869	0.0406815	0.0364831	0.0391398	0.0147307	0.0162098	0.0386543	0.0242338	0.00982453	0.0115829	0.0389161	0.0153579	0.0299304
259	L	3.64176	0.125217	0.0273972	0.0142332	0.0463756	0.0163065	0.0997215	0.019735	0.0591062	0.00615375	0.231206	0.0738952	0.0255653	0.0121577	0.0228285	0.013281	0.0361844	0.0164603	0.126077	0.0179947	0.0101032
260	A	3.52617	0.311291	0.028091	0.0462934	0.0151262	0.0228022	0.041746	0.0253171	0.0167949	0.0129964	0.0135379	0.0436327	0.0134779	0.0261528	0.0142578	0.012156	0.0830937	0.0674186	0.148061	0.033052	0.0247008
261	R	3.23382	0.018908	0.0239323	0.0269751	0.0328095	0.0217635	0.0293015	0.0231311	0.0220284	0.111592	0.0156321	0.0437422	0.0188147	0.0134468	0.057068	0.434874	0.019058	0.0238204	0.0161129	0.030985	0.0160048
262	S	3.54965	0.147742	0.0245691	0.0195752	0.0303221	0.018846	0.0571597	0.0235744	0.0209004	0.00944139	0.00854219	0.025397	0.0415088	0.00972971	0.0809536	0.0203806	0.303234	0.0248318	0.0564388	0.02112	0.0557339
263	A	3.33097	0.215112	0.0695934	0.0130486	0.00800604	0.0124384	0.0521938	0.0199069	0.00830867	0.00923833	0.0147666	0.0577631	0.075921	0.00539843	0.0131343	0.00810735	0.0594665	0.285558	0.0443062	0.0182856	0.00944736
264	L	3.67194	0.0309899	0.0217379	0.0120535	0.0369654	0.132915	0.0278996	0.0360506	0.0313285	0.0622651	0.278236	0.0246278	0.0202551	0.0216695	0.0852053	0.00776082	0.0134848	0.0536432	0.0258003	0.0549745	0.0221368
265	I	3.56143	0.058554	0.0602946	0.0114446	0.00427793	0.0055031	0.0159828	0.0108916	0.169849	0.00648727	0.165054	0.130369	0.0139239	0.0865317	0.0333373	0.00434046	0.0383421	0.0628935	0.107603	0.00676137	0.00755764
266	L	3.66747	0.016983	0.0302693	0.0220469	0.0244439	0.0157953	0.00919619	0.0190916	0.163816	0.106937	0.209809	0.0280602	0.00930459	0.00486401	0.0327171	0.0505421	0.0222288	0.0558598	0.11402	0.0381205	0.0258939
267	R	2.60963	0.0186561	0.0161954	0.0119228	0.024185	0.0124979	0.0190514	0.0179247	0.00767321	0.397278	0.021216	0.0127355	0.0224623	0.0104271	0.0324361	0.340811	0.00737294	0.00717858	0.00331476	0.00844047	0.00822164
268	G	3.59938	0.0141825	0.0632124	0.00673319	0.0353929	0.0197336	0.161646	0.0383738	0.0577453	0.00998324	0.0118268	0.0140662	0.0538752	0.0543456	0.0115226	0.00442762	0.1807	0.0736389	0.167206	0.0133153	0.00807205
269	S	3.53	0.0808572	0.0470445	0.0380931	0.0135198	0.00841861	0.019175	0.0396521	0.0310394	0.023287	0.0134448	0.0299614	0.0237213	0.072786	0.0323932	0.0176473	0.336343	0.105481	0.0219054	0.0340384	0.0111921
270	V	3.70271	0.0575987	0.0286687	0.0245257	0.0230852	0.0147107	0.0299501	0.0517181	0.0604942	0.0183257	0.0455326	0.0175479	0.0715442	0.00835653	0.11021	0.0275171	0.0505302	0.0446641	0.283604	0.0123258	0.0190908
271	A	3.29314	0.370837	0.0200982	0.0114893	0.027756	0.0334308	0.173546	0.0136042	0.0191067	0.0146628	0.0260763	0.0646121	0.0175064	0.0247351	0.0136241	0.0316364	0.0562171	0.00899824	0.0194745	0.0181801	0.0344095
272	H	2.50287	0.0167155	0.00745008	0.0141623	0.0294061	0.0177999	0.032216	0.608294	0.0124977	0.0150816	0.0179643	0.0162734	0.00909531	0.0144693	0.088519	0.0197022	0.0267368	0.0141692	0.0140476	0.0121137	0.0132862
273	K	2.37311	0.0168445	0.00807976	0.0114173	0.0184169	0.0137383	0.00615716	0.00927973	0.0233411	0.648914	0.0146251	0.0223674	0.0491946	0.0254209	0.0217316	0.0194242	0.0243667	0.0197858	0.017177	0.0120343	0.0176837
274	S	2.788	0.0162609	0.0332527	0.0129646	0.0115081	0.0203815	0.0399363	0.00454142	0.0225823	0.0116129	0.0291959	0.0166001	0.0585721	0.0145266	0.0057495	0.00629701	0.52392	0.112408	0.0126243	0.0297123	0.017354
275	C	3.49328	0.0639313	0.332647	0.00778877	0.0158191	0.0228852	0.0460487	0.0182122	0.0977584	0.0183829	0.0135016	0.026011	0.0613812	0.0157359	0.0153359	0.0169292	0.0768703	0.0806992	0.0436443	0.0137186	0.0126984
276	L	3.64653	0.0248329	0.0549802	0.0103697	0.0150966	0.0138811	0.0189867	0.0591914	0.032764	0.093534	0.285473	0.10873	0.0442251	0.0326837	0.0529172	0.0195379	0.048567	0.0150969	0.0499586	0.00805844	0.0111159
277	P	3.48053	0.0356685	0.025384	0.0241102	0.0138109	0.0176164	0.041741	0.0255979	0.0207377	0.0164312	0.0145733	0.0637945	0.0349732	0.378845	0.0573894	0.0300083	0.0620736	0.0477701	0.0572643	0.0155072	0.0167039
278	A	3.77662	0.247808	0.0591675	0.0288294	0.0154965	0.037597	0.082551	0.0135668	0.101062	0.0261804	0.0422081	0.0452618	0.0689133	0.02884	0.00994456	0.0127571	0.0477526	0.0278984	0.0732137	0.0231673	0.00778426
279	C	3.42871	0.0608658	0.394377	0.0171956	0.0197326	0.0168898	0.0574481	0.0132671	0.0148383	0.0280012	0.0529761	0.0233742	0.0558622	0.0184382	0.0312888	0.0144061	0.0231056	0.0289287	0.0551129	0.0289537	0.0449379
280	V	3.35494	0.0235811	0.0536293	0.0067211	0.0188613	0.0122008	0.00969355	0.00712089	0.282679	0.0350712	0.0401446	0.145131	0.0326109	0.0145643	0.00734851	0.0236965	0.0119287	0.0506558	0.191285	0.0176143	0.0154616
281	Y	3.34521	0.0417269	0.0144171	0.0183431	0.0783229	0.021985	0.0132852	0.0227757	0.0322742	0.0195961	0.0278357	0.0235436	0.0228605	0.0371691	0.0446524	0.0274843	0.0122645	0.027354	0.0376553	0.0564851	0.419969
282	G	3.56249	0.140948	0.0350244	0.0413086	0.0231844	0.03459	0.334194	0.0455597	0.0239853	0.0277626	0.0316612	0.0329201	0.0164852	0.00919899	0.0251119	0.0207133	0.0371965	0.0251156	0.028422	0.0224331	0.0441853
283	P	3.89374	0.103829	0.012409	0.0274339	0.0113937	0.00683274	0.150005	0.0452749	0.0792107	0.0314521	0.0797158	0.0282695	0.0194537	0.0241385	0.146741	0.0224346	0.0465918	0.0496789	0.0419527	0.0566752	0.0165064
284	A	3.66192	0.0870517	0.00728169	0.00779757	0.017408	0.0727676	0.00615152	0.0574053	0.00301783	0.116611	0.0362606	0.00954154	0.0151746	0.0687298	0.0194999	0.197511	0.0139083	0.0244736	0.0231116	0.101302	0.114996
285	V	3.60328	0.0250853	0.0325437	0.0104167	0.0248263	0.00994482	0.0277078	0.127293	0.0379156	0.0173201	0.0502483	0.110981	0.0347958	0.0377123	0.0182486	0.0174059	0.0402207	0.0301763	0.2972	0.0133251	0.0366324
286	A	3.74922	0.218173	0.0293817	0.0352488	0.0612155	0.0149298	0.0687221	0.0322461	0.0126686	0.0181161	0.03681	0.0381606	0.0354343	0.0163361	0.0687514	0.030804	0.0375724	0.0200822	0.0199964	0.187602	0.0177491
287	S	3.61274	0.0121904	0.030075	0.0234758	0.0208934	0.0202896	0.0213427	0.0242817	0.0198154	0.020813	0.0102123	0.0297498	0.144466	0.0262013	0.0348151	0.254012	0.133989	0.0935009	0.0148608	0.0385025	0.0265143
288	G	3.59216	0.0667456	0.0600535	0.0216375	0.0203427	0.0575106	0.264909	0.0265001	0.0409911	0.0309453	0.0209891	0.0364425	0.0239556	0.0136518	0.0273851	0.198086	0.0274513	0.0146311	0.0154969	0.0156859	0.016589
289	Y	3.66514	0.0569335	0.0361743	0.0265819	0.00882485	0.0453448	0.0161719	0.310436	0.0776004	0.0284491	0.0758687	0.0631473	0.0255142	0.0117112	0.032994	0.0546306	0.0382803	0.0099517	0.0237922	0.0215452	0.0360482
290	D	3.63401	0.0227453	0.0310867	0.273835	0.0928658	0.023185	0.0300643	0.0372881	0.0140011	0.0232486	0.0180625	0.0898893	0.0723743	0.133213	0.0221053	0.0122848	0.0234485	0.0237403	0.021361	0.0185014	0.0167
291	F	3.79632	0.0419356	0.0571042	0.036235	0.00914983	0.240396	0.0741188	0.0561939	0.028557	0.0591365	0.0438941	0.0384478	0.0050447	0.0193431	0.0194958	0.0163215	0.0866065	0.00844386	0.018748	0.0533582	0.0874698
292	E	3.96848	0.0259795	0.0156993	0.0244069	0.0966661	0.0402472	0.0658299	0.0521549	0.0682569	0.0225231	0.160537	0.051506	0.0128327	0.107876	0.0755288	0.0416863	0.027303	0.0127142	0.0207246	0.0606778	0.0168506
293	K	3.66211	0.0184666	0.00877001	0.0152606	0.0790595	0.0116265	0.0659932	0.209238	0.00946769	0.178451	0.0162728	0.0222124	0.0351739	0.0281231	0.0412415	0.0626791	0.0938976	0.0210489	0.0152873	0.00772549	0.0600061
294	E	3.84874	0.0833117	0.0426216	0.0527668	0.0225496	0.015739	0.0540656	0.0623865	0.0113076	0.0483115	0.00933903	0.0217328	0.144226	0.004784	0.160167	0.0449821	0.0483663	0.0375021	0.10755	0.00858792	0.0197025
295	G	3.32047	0.0148709	0.0335896	0.069807	0.0453945	0.0293359	0.43153	0.0171601	0.0409499	0.0207616	0.0163212	0.0290528	0.0220631	0.0309765	0.0179919	0.0214546	0.0152628	0.033814	0.0203949	0.0476912	0.0415779
296	Y	3.45556	0.152384	0.0320676	0.0310897	0.0123782	0.0496059	0.0230106	0.0202078	0.0201722	0.0141097	0.0149241	0.0357394	0.0269414	0.0431153	0.0356518	0.0208993	0.0468205	0.0372699	0.0146418	0.0181443	0.350827
297	S	2.97657	0.0232147	0.0216399	0.0117975	0.00975234	0.0243876	0.0277798	0.020047	0.0220361	0.0303019	0.0314596	0.0131539	0.0123046	0.0255795	0.0130407	0.0121222	0.456371	0.180112	0.0301488	0.018404	0.0163461
298	L	3.0538	0.0102628	0.0307198	0.0408044	0.0158857	0.0435545	0.0318633	0.0200244	0.0232643	0.0294624	0.50033	0.0454119	0.0171996	0.0170031	0.0245449	0.044355	0.0320215	0.0105696	0.0292775	0.0239733	0.00947182
299	V	3.15899	0.0169351	0.0181507	0.018575	0.0200592	0.0100266	0.0183582	0.00974644	0.034863	0.0245881	0.0213562	0.0830173	0.127938	0.0175264	0.0182817	0.022609	0.0223088	0.019061	0.426411	0.058991	0.0111973
300	G	3.04355	0.0296213	0.0193463	0.0204857	0.027071	0.0289788	0.497599	0.0216054	0.026975	0.0212465	0.0131289	0.031947	0.0295895	0.0194707	0.0253832	0.0183526	0.088507	0.0122805	0.0180999	0.0307862	0.0195247
301	I	3.79875	0.0204626	0.0251042	0.0151171	0.0216563	0.0325544	0.029976	0.0262293	0.234833	0.0352367	0.11345	0.0465888	0.0230272	0.0318949	0.0253808	0.120648	0.028787	0.00908026	0.0376927	0.0549417	0.0673392
302	D	3.77824	0.0629847	0.0435806	0.131455	0.0104685	0.0238213	0.00538029	0.0746905	0.0152923	0.029214	0.0351727	0.00658579	0.146156	0.141652	0.0876052	0.0272095	0.0899111	0.0137839	0.0200778	0.0168687	0.018089
303	P	3.34303	0.141485	0.0854087	0.0212108	0.0283945	0.0129514	0.0240467	0.00943233	0.0209499	0.0271145	0.0112111	0.0541432	0.0149894	0.365817	0.0214635	0.0189354	0.0417337	0.0279884	0.0513023	0.0101926	0.0112297
304	F	3.57057	0.02802	0.0477545	0.0121743	0.0271445	0.291067	0.032938	0.022037	0.100715	0.0125672	0.0438231	0.0883527	0.0185732	0.0210444	0.0176624	0.0104168	0.0117321	0.0563976	0.122038	0.00970597	0.0258367
305	K	3.727	0.0239439	0.0405858	0.011518	0.0159948	0.0905668	0.0368791	0.0319434	0.0295858	0.259467	0.0151167	0.0265691	0.0300648	0.0186388	0.0949153	0.120382	0.0294584	0.0211907	0.0169419	0.0476001	0.0386378
306	L	3.77914	0.0626797	0.0268979	0.0181044	0.010698	0.0127505	0.0144467	0.0167643	0.0550348	0.018207	0.173949	0.0804988	0.031365	0.0125399	0.162862	0.116777	0.0415835	0.0710875	0.0199577	0.0249503	0.0288453
307	L	3.47275	0.0567023	0.136477	0.0176548	0.0390361	0.0464418	0.0245666	0.0182153	0.0297644	0.0194347	0.310175	0.036816	0.00802586	0.00513798	0.115346	0.0146245	0.0179906	0.048378	0.0374804	0.00988434	0.00784848
308	Q	3.65028	0.0247521	0.0431142	0.013186	0.0098268	0.0586651	0.0789417	0.180955	0.124697	0.0072394	0.122547	0.0295154	0.123841	0.00358556	0.0361329	0.00418997	0.0105128	0.0142872	0.0410196	0.068997	0.00399447
309	N	3.55489	0.0911342	0.0104246	0.00969117	0.00667743	0.00831998	0.0967399	0.0279638	0.0107698	0.150994	0.051162	0.01359	0.0281113	0.0102298	0.0411696	0.216432	0.0568907	0.130219	0.0115985	0.0135798	0.0143012
310	S	3.47836	0.265015	0.215388	0.0106421	0.012427	0.0189773	0.060851	0.048644	0.0455523	0.00697589	0.0197756	0.0150125	0.0220115	0.0174016	0.0444298	0.0118807	0.0650555	0.0581528	0.0392254	0.0104693	0.0121116
311	Q	3.33101	0.0278805	0.00952237	0.00948816	0.00691504	0.0107086	0.0219666	0.0237847	0.0129905	0.0585762	0.00548361	0.00645429	0.1266	0.00443194	0.10244	0.251808	0.096411	0.181399	0.0224751	0.00875224	0.011912
312	V	3.80008	0.0240129	0.0861772	0.0113604	0.0192788	0.0439959	0.0142412	0.0104046	0.137953	0.0169227	0.0554048	0.107949	0.0557709	0.00778185	0.0644782	0.00707492	0.0203475	0.0586277	0.175819	0.0575654	0.0248349
313	Y	3.44778	0.0535458	0.0169302	0.0212695	0.0154377	0.0418629	0.0378961	0.0757289	0.0311203	0.00833734	0.0226206	0.0223954	0.0146985	0.0285126	0.0719425	0.027013	0.0451818	0.0141523	0.0169904	0.0548696	0.379495
314	S	3.65446	0.0919239	0.0832852	0.018097	0.0359672	0.0240942	0.0701492	0.0162684	0.023863	0.0146945	0.0122693	0.0142508	0.0531788	0.0200666	0.0343949	0.0189919	0.299434	0.0686828	0.0451561	0.018267	0.0369655
315	L	3.62073	0.0244424	0.0676729	0.022672	0.0177556	0.0522043	0.0112903	0.0163589	0.0999053	0.0421261	0.273313	0.152235	0.0182769	0.0169762	0.0205262	0.0310172	0.015784	0.0414938	0.037184	0.019243	0.0195231
316	I	3.46135	0.0139728	0.0924497	0.0175222	0.018298	0.0162389	0.0137033	0.0281355	0.304675	0.00655342	0.107002	0.117283	0.0584989	0.0222562	0.0113106	0.0109136	0.0281931	0.0614583	0.0539069	0.00860762	0.00902096
317	R	2.69641	0.0198275	0.0234251	0.0375962	0.0109497	0.0218437	0.00702631	0.0316851	0.0129751	0.049057	0.015799	0.0131009	0.0239339	0.0193781	0.0236107	0.582388	0.0273721	0.0159881	0.0250993	0.0273993	0.0115458
318	P	4.00877	0.04651	0.0684582	0.0183944	0.0129519	0.0647282	0.0677824	0.073225	0.0309208	0.0248821	0.0440727	0.0588955	0.0136627	0.167766	0.0445251	0.0276037	0.109027	0.0189986	0.0431638	0.0243541	0.0400776
319	N	3.70599	0.0254455	0.0273342	0.00389793	0.00922925	0.0219242	0.0242501	0.116177	0.0195295	0.105956	0.0228407	0.00933827	0.13721	0.0112011	0.0641094	0.0707147	0.0438562	0.139824	0.130273	0.0116395	0.00525026
320	E	3.12365	0.0326676	0.0236813	0.0430607	0.485419	0.022795	0.0448361	0.0251399	0.0126044	0.0435262	0.0159125	0.0397144	0.0203688	0.011188	0.0168096	0.0288999	0.0249629	0.0411757	0.0261811	0.0295957	0.0114613
321	N	3.5436	0.0304283	0.013344	0.00805542	0.0122746	0.0218512	0.0197723	0.0582536	0.0289348	0.209353	0.0196616	0.0308536	0.224601	0.0104529	0.0348786	0.139559	0.0259579	0.00895879	0.0313669	0.032378	0.0390651
322	P	3.46817	0.0555331	0.0541203	0.0429325	0.0141462	0.0296364	0.0226674	0.0206693	0.0224686	0.00796741	0.0238222	0.0617047	0.0250962	0.380849	0.0381916	0.0104962	0.0412411	0.068701	0.035334	0.0242048	0.0202185
323	A	3.96211	0.168262	0.0591693	0.00867745	0.0084158	0.0726678	0.0346647	0.0665865	0.064034	0.0064262	0.0724879	0.0378639	0.0596143	0.0320496	0.0638456	0.0640524	0.0665217	0.0241173	0.0638695	0.00678805	0.019887
324	H	3.19107	0.025198	0.010819	0.0499428	0.0223735	0.0164613	0.0301056	0.430659	0.0192463	0.0101552	0.00779713	0.0127114	0.0413866	0.0303851	0.118228	0.0189435	0.0613552	0.0380454	0.0173309	0.0236913	0.0151651
325	K	2.72008	0.0163914	0.0129634	0.0195831	0.0282024	0.0267105	0.0072155	0.0190544	0.012151	0.575743	0.00994048	0.0311841	0.0300027	0.0177233	0.032685	0.0247312	0.0069371	0.0415958	0.0208595	0.0423712	0.0239544
326	S	3.67096	0.0174919	0.0511309	0.0333244	0.0161656	0.0337433	0.0167216	0.0410857	0.0597162	0.0222541	0.0239094	0.0313926	0.116507	0.0160481	0.0324882	0.0744023	0.301988	0.0258506	0.0182425	0.0246031	0.042934
327	Q	3.35545	0.0116601	0.0191701	0.0364488	0.0337629	0.0252551	0.0143867	0.020872	0.0358439	0.0483007	0.109164	0.0294384	0.0756802	0.0390328	0.391892	0.0103256	0.0214197	0.0127005	0.0336951	0.0174614	0.01349
328	L	3.40919	0.0173029	0.0103716	0.0243298	0.0140148	0.0215179	0.0163968	0.0342717	0.0672867	0.025754	0.359471	0.133538	0.0643491	0.017996	0.0221543	0.0262651	0.0173464	0.019898	0.0667061	0.0203488	0.0206816
329	V	3.46538	0.01837	0.0420853	0.0388023	0.00846347	0.0357457	0.0202249	0.00975358	0.126175	0.00944601	0.0768063	0.139136	0.0208563	0.019533	0.0138455	0.020493	0.0200538	0.0146737	0.299031	0.0549093	0.011596
330	W	3.02851	0.0198903	0.0251619	0.120219	0.0103072	0.0184632	0.0267981	0.0236576	0.0393788	0.0327563	0.0185179	0.0289303	0.0150695	0.0142713	0.0114837	0.0159075	0.0276433	0.0082473	0.0406109	0.478775	0.0239111
331	M	3.35576	0.0320776	0.040115	0.0115927	0.0198048	0.0203908	0.0153508	0.0177804	0.0684891	0.0138701	0.184232	0.35195	0.0285457	0.0259495	0.0245755	0.0105253	0.0271745	0.0349727	0.0264012	0.0197642	0.0264381
332	A	3.3616	0.404539	0.0212737	0.0353443	0.0184303	0.0209114	0.0430505	0.02723	0.0253044	0.0481844	0.0152019	0.0268162	0.028474	0.0275151	0.0267457	0.0188232	0.0660701	0.0981353	0.0165808	0.0110172	0.0203519
333	C	3.51813	0.0691631	0.263362	0.00604891	0.0153889	0.0156304	0.133496	0.00925239	0.0232367	0.0099697	0.0165416	0.134725	0.0171814	0.0120765	0.0355502	0.00752076	0.0950596	0.0460828	0.0306932	0.0284847	0.0305373
334	N,N,H,H	3.39094	0.0197574	0.216893	0.0192132	0.0343651	0.0108313	0.0311036	0.280734	0.0252761	0.0116506	0.013842	0.0305875	0.125014	0.0198298	0.0246093	0.00545345	0.0342557	0.0183877	0.0251785	0.0139417	0.0390761
335	S	3.20404	0.101185	0.134849	0.0226065	0.0170561	0.0178975	0.0360497	0.018069	0.0218366	0.0111117	0.0327749	0.0122194	0.0194025	0.0131604	0.0468198	0.0144984	0.404142	0.0311947	0.0134337	0.0107548	0.0209388
336	A	3.15712	0.175383	0.0477815	0.0611799	0.00466131	0.00750813	0.127041	0.0120555	0.0149806	0.00474244	0.330018	0.0145293	0.0705403	0.00396116	0.00495028	0.0393009	0.0290811	0.0333493	0.00847753	0.00458663	0.00587064
337	A	3.55471	0.331214	0.0866104	0.0176945	0.00799834	0.0218499	0.0636958	0.0139348	0.0145337	0.0123995	0.0206281	0.0162774	0.0338157	0.0350355	0.0320541	0.0666617	0.0481924	0.0343074	0.0894114	0.0248391	0.0288467
338	F	3.54432	0.0433768	0.0487699	0.00721636	0.0100238	0.22973	0.04966	0.039261	0.0311351	0.00592475	0.0196546	0.0344029	0.0400182	0.0214347	0.251262	0.0176504	0.0233552	0.0507653	0.0277381	0.0324423	0.0161792
339	E	2.9654	0.0134111	0.0136197	0.183445	0.43735	0.0109209	0.0168261	0.0151378	0.0109871	0.0756737	0.015185	0.024864	0.0197891	0.0207188	0.0284582	0.00465622	0.00746237	0.016409	0.0389781	0.0325624	0.0135462
340	D	3.52636	0.0188231	0.0349542	0.323619	0.0330566	0.0331723	0.0364528	0.0779173	0.0111557	0.0112272	0.022372	0.0266742	0.0904599	0.0114751	0.0130391	0.0142446	0.10978	0.0612116	0.0286298	0.0132413	0.0284946
341	L	3.70595	0.034318	0.0474851	0.0246079	0.0189023	0.0237624	0.0133502	0.0189792	0.0460161	0.0285871	0.301183	0.0365391	0.0349137	0.0389837	0.0139608	0.0171384	0.041146	0.103858	0.0736789	0.0403197	0.0422712
342	R	3.51164	0.0229126	0.0335295	0.0142666	0.0226246	0.0206569	0.163251	0.0198444	0.0103555	0.0698929	0.0168221	0.0842752	0.0291257	0.0266345	0.0432377	0.302536	0.0541865	0.0197783	0.0145347	0.0212219	0.0103125
343	V	3.38249	0.0373491	0.042543	0.0133115	0.0151755	0.0107985	0.0168095	0.0075297	0.236613	0.0387361	0.112005	0.0381287	0.00872326	0.0143666	0.0156395	0.0105036	0.059395	0.0360959	0.25646	0.00964185	0.0201755
344	L	3.30928	0.0153429	0.0201414	0.0218496	0.0252116	0.029635	0.0276953	0.0192191	0.0312836	0.0364147	0.419982	0.0236937	0.0249764	0.0257693	0.0326171	0.0105222	0.0653157	0.101807	0.0252504	0.0144128	0.0288607
345	S	3.5524	0.0282919	0.0348485	0.0228628	0.0431684	0.025604	0.103654	0.0313686	0.0389759	0.016785	0.0210477	0.0197971	0.0435058	0.0364503	0.0329417	0.0262822	0.352762	0.0679598	0.0189247	0.0148667	0.0199038
346	F	3.78493	0.0533172	0.0420804	0.017197	0.0403816	0.23621	0.0369404	0.0196651	0.0286681	0.0208063	0.104601	0.145403	0.03337	0.0141113	0.0301319	0.0281686	0.0322382	0.0282075	0.0373306	0.0375516	0.0136194
347	I	3.43973	0.0909666	0.0397735	0.0156644	0.0112747	0.0538624	0.0175347	0.0191284	0.347676	0.0261839	0.132261	0.0453662	0.0255281	0.0104711	0.0155841	0.0269904	0.0347531	0.0292053	0.0292736	0.011678	0.0168242
348	R	3.17052	0.0302561	0.0197729	0.021476	0.0232449	0.015097	0.0213081	0.0266652	0.0284078	0.0545347	0.0209535	0.0222387	0.0232601	0.0279345	0.0403918	0.4796	0.0321118	0.0435191	0.0207886	0.0259971	0.0224418
349	G	3.5213	0.0157514	0.0233934	0.0171321	0.0406423	0.0558507	0.362415	0.103053	0.0144984	0.0202712	0.034285	0.0232359	0.0204904	0.0447693	0.0481347	0.0204938	0.0371489	0.0293675	0.0373272	0.0312242	0.020516
350	T	3.78457	0.142657	0.0527568	0.0746152	0.00760181	0.112973	0.131139	0.0418876	0.0153773	0.0258304	0.0421803	0.0162358	0.0115405	0.0105282	0.0217235	0.0148428	0.0372644	0.130572	0.0311099	0.0762403	0.00292334
351	K	3.46955	0.0290567	0.0253338	0.00886556	0.0217809	0.114599	0.0117758	0.0510807	0.00996858	0.352843	0.0322047	0.0172139	0.0409468	0.0646226	0.0555391	0.0572497	0.0300993	0.0117092	0.0220518	0.015175	0.0278834
352	V	3.44407	0.0273517	0.0219212	0.0165893	0.0274507	0.022971	0.0275263	0.0118627	0.0672959	0.0709866	0.0853008	0.0350283	0.0173457	0.0273132	0.0172	0.0125108	0.0338042	0.021587	0.377253	0.0203122	0.0583897
353	S	3.79657	0.0458071	0.0131884	0.012065	0.0118463	0.028918	0.0281933	0.0136332	0.0633631	0.0351825	0.0664842	0.0884598	0.0121537	0.203127	0.0217108	0.148865	0.0716907	0.0492289	0.040172	0.0336724	0.0122374
354	P	3.53485	0.105202	0.0659258	0.0347845	0.00993354	0.0178259	0.0251714	0.019884	0.0298138	0.0200604	0.036641	0.0134562	0.0632157	0.335904	0.0152652	0.0568764	0.0191882	0.0201496	0.037455	0.0103275	0.0629202
355	R	3.7111	0.0273117	0.0340542	0.0328139	0.0365396	0.0250544	0.00858173	0.0333623	0.0326804	0.0870049	0.128801	0.0191411	0.034631	0.0241643	0.0323476	0.286685	0.024281	0.0319621	0.0286775	0.0435724	0.0283337
356	G	3.44919	0.0273772	0.0205026	0.0323189	0.0361421	0.0268849	0.411883	0.0320443	0.0283297	0.050173	0.0327234	0.0286501	0.0313214	0.0239284	0.029575	0.0429865	0.0258724	0.0227733	0.0179633	0.0426732	0.0358777
357	K	3.44704	0.0244253	0.0282266	0.0243312	0.0924163	0.0228209	0.0221563	0.0257124	0.0301242	0.382397	0.0167289	0.0388058	0.0753651	0.012696	0.0371401	0.0354806	0.0188294	0.0202417	0.0169986	0.0233193	0.0517841
358	L	3.31354	0.0185994	0.0279163	0.0182023	0.0284081	0.0288688	0.00916679	0.0303072	0.0630121	0.0154766	0.415527	0.0438195	0.0286034	0.0182162	0.016125	0.0226598	0.0112275	0.0875297	0.0641644	0.0292065	0.0229639
359	S	3.71528	0.030006	0.0382613	0.00443513	0.00665556	0.012005	0.0160373	0.0450519	0.0536904	0.0147874	0.0397298	0.00640903	0.0773812	0.015758	0.141836	0.17492	0.118514	0.0409468	0.119339	0.0293345	0.014901
360	T	3.42223	0.0410922	0.146243	0.0150345	0.0115804	0.0484809	0.0222836	0.028686	0.0147779	0.0236487	0.0239853	0.011394	0.0220808	0.0352117	0.017927	0.0183031	0.0454791	0.344139	0.0935714	0.0135293	0.0225518
361	R	2.79102	0.0137553	0.0110154	0.0134053	0.020555	0.0164002	0.0254888	0.0146298	0.0252515	0.0376945	0.0143811	0.0147419	0.0222496	0.0120883	0.035954	0.527892	0.0160564	0.0193705	0.129392	0.0105962	0.0190816
362	G	2.91434	0.0287766	0.0130843	0.108507	0.0353656	0.0203608	0.515025	0.0254984	0.0167189	0.0204165	0.0138065	0.0203631	0.0276794	0.0182262	0.0228273	0.0164297	0.0167102	0.0263159	0.0089011	0.0286627	0.016325
363	V	3.49105	0.123007	0.133842	0.0339828	0.0149519	0.0465067	0.0126894	0.00748209	0.155462	0.0137019	0.111594	0.0245846	0.0161298	0.00901801	0.0176608	0.0124388	0.0264541	0.0150364	0.210153	0.0068937	0.0084113
364	Q	3.66183	0.0344069	0.039048	0.00594613	0.00778792	0.150964	0.0190143	0.035099	0.0309755	0.0188883	0.0646224	0.049883	0.019168	0.0106592	0.217621	0.00912248	0.0385368	0.149326	0.0462007	0.0186164	0.0341142
365	I	3.35744	0.0299592	0.0224571	0.0148179	0.021088	0.0409935	0.0257956	0.0228898	0.329849	0.017055	0.213253	0.0470516	0.026313	0.00832503	0.0239836	0.0127162	0.0258946	0.0203157	0.0315394	0.054209	0.0114931
366	A	2.98096	0.506264	0.0203955	0.0275352	0.0335964	0.0184404	0.0254637	0.0352111	0.0193705	0.0178482	0.0226936	0.0173512	0.0172766	0.0200011	0.0181573	0.0111674	0.0922422	0.0412641	0.00881394	0.0197993	0.0271084
367	S	3.56546	0.0741311	0.0164624	0.022371	0.0113744	0.0367762	0.0459994	0.0182641	0.00648274	0.0275726	0.0113058	0.0250274	0.121382	0.00711759	0.0347288	0.0271156	0.244513	0.182551	0.0194462	0.0408005	0.0265779
368	N	3.86508	0.0202376	0.0110276	0.00985421	0.0728027	0.0190785	0.106392	0.0329333	0.0602158	0.0571661	0.029157	0.0569285	0.201473	0.031231	0.0505967	0.0264328	0.0350484	0.0924543	0.0668641	0.00873002	0.0113764
369	E	3.54775	0.0146714	0.0209537	0.0359491	0.335282	0.0137916	0.0341805	0.123301	0.0324575	0.0262981	0.0249055	0.0311995	0.0224215	0.0466748	0.0202392	0.0164305	0.0331266	0.045416	0.0248155	0.0159139	0.0819721
370	N	3.92915	0.135721	0.0317709	0.0389022	0.0229652	0.0340866	0.0111009	0.0694906	0.0167863	0.0348785	0.0475971	0.0276651	0.187024	0.0589822	0.092419	0.0327189	0.0203115	0.0470327	0.0379008	0.0322389	0.0204082
371	M	3.62064	0.129477	0.0545807	0.0137459	0.0111227	0.00910738	0.0183519	0.0201896	0.158552	0.0267879	0.154285	0.142106	0.0140871	0.0192646	0.0223226	0.0066161	0.041531	0.0224356	0.108888	0.0131475	0.0133999
372	D	3.44116	0.0280343	0.0324103	0.355889	0.124836	0.0388645	0.0246506	0.023075	0.0214653	0.0130788	0.0243502	0.0343031	0.102617	0.015246	0.0346404	0.0153005	0.0264864	0.0296565	0.013036	0.0248954	0.0171635
373	A	3.78841	0.119665	0.0267548	0.0104067	0.00694827	0.0763212	0.0208996	0.0248354	0.0167241	0.021701	0.0278648	0.0898489	0.157495	0.01276	0.0108266	0.0792706	0.148744	0.0599979	0.0402495	0.0327709	0.0159168
374	M	3.56224	0.0117725	0.17322	0.0277283	0.01065	0.0169895	0.0234417	0.0169929	0.215549	0.0329568	0.0836751	0.16359	0.0308714	0.00967706	0.0556946	0.0145776	0.0104014	0.0333896	0.0141105	0.0226719	0.0320394
375	E	3.553	0.0102656	0.0207904	0.15332	0.259997	0.087488	0.0377486	0.0147605	0.018673	0.0252833	0.113955	0.0129678	0.0734915	0.0146103	0.00762205	0.0120366	0.0212388	0.0233698	0.0249699	0.048793	0.0186195
376	S	3.67064	0.0386937	0.0370557	0.0132714	0.0109698	0.0281124	0.162362	0.0269996	0.014773	0.0285865	0.0160097	0.0158997	0.0941371	0.098468	0.0307466	0.0122999	0.240147	0.0364321	0.0379075	0.0357257	0.0214028
377	S	3.78159	0.0428702	0.0272118	0.00985859	0.0369152	0.0509213	0.0307989	0.0146244	0.0267698	0.00716956	0.0609348	0.109922	0.0788996	0.0189088	0.00798393	0.116494	0.206259	0.0795882	0.0434734	0.0175784	0.0128182
378	T	3.65474	0.0821616	0.0177609	0.0243497	0.0159407	0.0152608	0.0245514	0.0142735	0.0372823	0.0916454	0.0201724	0.0374417	0.0143567	0.0310577	0.0205844	0.106877	0.133691	0.246956	0.0196881	0.00729654	0.038652
379	L	3.54296	0.0122236	0.0796737	0.0109477	0.0211103	0.0358143	0.012676	0.0168317	0.0886151	0.01401	0.23873	0.211754	0.0346923	0.0284673	0.0175903	0.0114763	0.0244055	0.0249234	0.0631729	0.0118233	0.041063
380	E	3.28854	0.026823	0.0418898	0.0459495	0.363412	0.0146663	0.0119312	0.0296664	0.0154678	0.0284841	0.009217	0.0264322	0.0323497	0.0123308	0.165722	0.0139736	0.0122909	0.014037	0.0112921	0.0931493	0.0309148
381	L	3.54283	0.0246266	0.0454902	0.0266926	0.0219622	0.0426834	0.0120888	0.0265476	0.0190711	0.0115233	0.191134	0.072506	0.0885239	0.00876929	0.110299	0.00952548	0.0192602	0.230676	0.0144781	0.0145574	0.00958571
382	R	2.97194	0.0175464	0.064671	0.0144206	0.0294742	0.0175916	0.0409501	0.0168576	0.0146362	0.0476613	0.0284568	0.0296414	0.0225972	0.0138795	0.0165828	0.517068	0.0212083	0.0112909	0.0211127	0.0256664	0.028688
383	S	3.53608	0.055656	0.0525528	0.0597075	0.00474758	0.00886506	0.0456799	0.0111098	0.0061271	0.0183977	0.00687431	0.0384123	0.0978143	0.0079757	0.114906	0.00793703	0.247572	0.132763	0.0553219	0.0123474	0.015232
384	R	3.53488	0.0325083	0.0418352	0.00607495	0.0147755	0.0240853	0.0360276	0.0614642	0.00928485	0.239374	0.0150231	0.0167535	0.0912393	0.0498497	0.0161318	0.223846	0.040651	0.0188174	0.0265842	0.0170127	0.0186625
385	Y	3.57805	0.0156274	0.0179436	0.0561383	0.0118323	0.0541414	0.0137397	0.0187612	0.0178856	0.0114248	0.018298	0.108078	0.0364979	0.174637	0.0173796	0.0379731	0.0176872	0.0206553	0.0641068	0.0292652	0.257927
386	W	3.10307	0.0211246	0.0209136	0.0116385	0.0235925	0.0122688	0.024976	0.0932401	0.0262057	0.0292063	0.0426204	0.0161416	0.0184006	0.0157531	0.024223	0.0205571	0.0238995	0.0239366	0.0297913	0.478066	0.0434453
387	A	3.03935	0.438887	0.0270033	0.015577	0.0112254	0.0284581	0.116474	0.0103864	0.00669228	0.0293943	0.00408815	0.00992903	0.0139597	0.0177672	0.021111	0.0144329	0.118341	0.0393964	0.0423004	0.0176762	0.0168996
388	I	2.78505	0.0176022	0.0161804	0.0643181	0.012286	0.00805883	0.0221292	0.0241377	0.554364	0.0580904	0.0239718	0.00486648	0.0214464	0.0208866	0.0234393	0.0197469	0.0230411	0.0290386	0.016602	0.0155924	0.0242021
389	R	2.71812	0.103854	0.0082181	0.0207229	0.0256164	0.0120779	0.00411929	0.00691723	0.00919308	0.116636	0.0124823	0.0117655	0.0372813	0.00772064	0.00868308	0.51453	0.0156405	0.0185827	0.00796525	0.0367605	0.0212342
390	T	2.71357	0.00897319	0.0477258	0.0117427	0.0135834	0.0178864	0.0155939	0.0303245	0.00599893	0.0215119	0.0105684	0.0166675	0.0390708	0.0477226	0.0109077	0.0159152	0.0987404	0.548478	0.0190639	0.0121703	0.00735464
391	R	2.61726	0.0120407	0.0161188	0.0169756	0.0170019	0.021171	0.0291637	0.0150459	0.0217093	0.0862251	0.00912004	0.0148633	0.0177192	0.00795589	0.0226912	0.585298	0.0142834	0.0196653	0.0110201	0.0418953	0.0200357
392	S	3.00542	0.0853355	0.0235376	0.00796845	0.0171651	0.0221008	0.048715	0.015011	0.0439545	0.0378401	0.0171595	0.0189414	0.0255412	0.0169246	0.014549	0.0174772	0.497861	0.0243097	0.0268489	0.0302834	0.00847615
393	G	3.09734	0.149015	0.0278941	0.00904589	0.0296542	0.0151911	0.3995	0.0149454	0.0133047	0.0263868	0.00781341	0.0127987	0.0180662	0.0147316	0.0171205	0.025808	0.141268	0.0136807	0.0264894	0.0248278	0.0124583
394	G	2.79513	0.0156648	0.00843593	0.0288295	0.0392376	0.0167474	0.550026	0.0300071	0.066432	0.0186384	0.00703959	0.0173887	0.0332306	0.0131709	0.0230759	0.035006	0.0128994	0.00755501	0.0166959	0.0425814	0.0173376
395	N	3.5079	0.0801728	0.0377661	0.00911498	0.019107	0.0253033	0.0273354	0.143396	0.011	0.0521565	0.00478584	0.0153589	0.280846	0.0116062	0.0232495	0.099179	0.07498	0.0455833	0.012564	0.00476911	0.021727
396	T	3.76705	0.119937	0.0356268	0.00879998	0.00233589	0.0439798	0.0314909	0.0900166	0.0144774	0.0305962	0.0664792	0.0111146	0.0238406	0.0140396	0.0242971	0.201819	0.1063	0.080323	0.0134872	0.0424073	0.0386322
397	N	3.63544	0.0619267	0.0541722	0.00568034	0.00243618	0.0915663	0.00822678	0.0436325	0.0289095	0.207904	0.021981	0.0139419	0.147117	0.010223	0.0184165	0.12965	0.0253797	0.0364814	0.0314205	0.0557901	0.00514452
398	Q	3.30145	0.0284081	0.0234578	0.00875601	0.00257025	0.0581287	0.00717921	0.106517	0.0264784	0.227625	0.119214	0.0099247	0.013415	0.00547381	0.0762477	0.228943	0.0100351	0.00617575	0.0187868	0.0172696	0.00539369
399	Q	3.64793	0.0373408	0.0344337	0.0164664	0.0139272	0.0132067	0.0291288	0.111698	0.0158654	0.141996	0.0274464	0.00570631	0.00413935	0.0472151	0.0766603	0.223466	0.0196537	0.0327261	0.106757	0.0285953	0.0135712
400	R	3.20287	0.0211768	0.0304996	0.0198049	0.0373155	0.0158604	0.0291519	0.0513014	0.0153375	0.147049	0.01153	0.0194553	0.0143888	0.040279	0.0147759	0.419558	0.0218592	0.0365734	0.0107623	0.0227641	0.0205572
401	A	2.95455	0.0891445	0.0094226	0.00972436	0.0300314	0.0047278	0.0160461	0.0218075	0.00746543	0.0809095	0.00220592	0.00507657	0.111352	0.0447054	0.0117261	0.448333	0.0529164	0.013917	0.00822056	0.0159005	0.0163671
402	S	3.67333	0.0598974	0.0235309	0.00885564	0.0286742	0.0101355	0.0121312	0.130108	0.0101105	0.098802	0.020695	0.00789174	0.0126901	0.013239	0.0603373	0.159589	0.139503	0.116195	0.0513392	0.00471553	0.0315587
403	A	3.55735	0.297633	0.0559457	0.0187154	0.0174567	0.015911	0.0243394	0.0476478	0.0147004	0.0646648	0.0295629	0.00627205	0.0321031	0.0213464	0.0240162	0.0458428	0.0975149	0.135493	0.0205595	0.0061642	0.0241113
404	G	3.59603	0.0772363	0.0361457	0.0323809	0.0109713	0.0682763	0.313565	0.0532139	0.0159665	0.0290346	0.0121999	0.0742997	0.0253981	0.0155383	0.017617	0.0157959	0.0913449	0.0482786	0.0331644	0.00976651	0.0198064
405	Q	3.08053	0.0365685	0.0664926	0.0143237	0.022032	0.0258357	0.0187595	0.00990536	0.00585757	0.153631	0.0116887	0.054438	0.0112024	0.0174425	0.426187	0.00908185	0.0371887	0.0255002	0.00729377	0.0365594	0.0100124
406	I	3.76648	0.062622	0.0358151	0.0191976	0.0203421	0.0145959	0.00952341	0.0604785	0.277586	0.0273336	0.0274529	0.0376013	0.0648983	0.0178408	0.0417018	0.0224393	0.0623934	0.0635684	0.0806578	0.019134	0.0348185
407	S	3.64426	0.018947	0.112945	0.0210735	0.0148892	0.010254	0.0519271	0.0265337	0.013515	0.0334943	0.0274374	0.0590704	0.0840608	0.00920272	0.0476949	0.0368266	0.270658	0.108156	0.0128275	0.0213504	0.0191372
408	V	3.6603	0.12475	0.10434	0.0133349	0.0336096	0.0305257	0.00978991	0.0421795	0.0215586	0.0228122	0.0400795	0.140124	0.0266402	0.0200058	0.0239856	0.00607454	0.0476146	0.0250444	0.232281	0.0109107	0.0243401
409	Q	3.62273	0.167948	0.160426	0.00166626	0.0119213	0.00564565	0.0199751	0.0754237	0.0541974	0.00330011	0.00755322	0.0226748	0.0210854	0.00172901	0.0994514	0.00733088	0.0763391	0.108495	0.0603272	0.0529783	0.0415311
410	P	2.93312	0.333495	0.121093	0.00743323	0.00616492	0.00986104	0.0212952	0.0296707	0.00527527	0.0201635	0.00814234	0.0171404	0.0219706	0.277946	0.0267702	0.00917035	0.0430892	0.0162879	0.0166987	0.00412593	0.0042077
411	A	3.04342	0.26851	0.161711	0.00483627	0.00742317	0.0195403	0.011094	0.0158957	0.00753673	0.00710996	0.0227749	0.0105465	0.0112499	0.00874033	0.00971342	0.0151031	0.265012	0.0634001	0.0710817	0.0131585	0.00556176
412	F	3.24693	0.0184182	0.0256132	0.00995918	0.00526612	0.363059	0.00827622	0.0306744	0.0771637	0.026501	0.175698	0.0510555	0.0354797	0.0109479	0.0155902	0.0160587	0.0103615	0.0066719	0.0296803	0.0266303	0.056896
413	S	2.98488	0.0234881	0.0264404	0.00603193	0.0101546	0.0341753	0.0236582	0.0153372	0.0188656	0.0398068	0.0290241	0.0283793	0.0337303	0.0136834	0.0222366	0.049055	0.518226	0.0313566	0.0223059	0.0351829	0.0188619
414	V	3.24582	0.0244615	0.137533	0.00567177	0.00835617	0.0201158	0.0108627	0.00655214	0.0440356	0.0157761	0.103891	0.162835	0.00931991	0.00625533	0.0205654	0.00830263	0.0109409	0.129318	0.262977	0.00592184	0.00630791
415	Q	3.55491	0.16718	0.00987002	0.00388591	0.00729824	0.0490857	0.0369296	0.0257343	0.0074971	0.0942522	0.117904	0.0321381	0.0196389	0.00127763	0.0368651	0.0840035	0.211387	0.0135564	0.0488476	0.0271884	0.00546075
416	R	3.02299	0.0221274	0.0397951	0.00777392	0.0497685	0.00601724	0.013237	0.0532275	0.0154087	0.0801078	0.0153879	0.0239227	0.0292237	0.0143242	0.0476689	0.485706	0.0266546	0.0312461	0.0105094	0.016227	0.011666
417	N	3.91517	0.0129928	0.0139238	0.0130962	0.00635708	0.0185525	0.0281501	0.0415215	0.06406	0.0990214	0.138532	0.016691	0.058462	0.0466713	0.0473098	0.120228	0.0291811	0.0663333	0.0313587	0.118576	0.028981
418	L	3.13755	0.0100878	0.125801	0.00348789	0.00591999	0.0102757	0.00520486	0.0106525	0.0575469	0.00577354	0.193681	0.267817	0.0330105	0.0166243	0.0295627	0.00825688	0.0120144	0.0249386	0.167322	0.00740913	0.00461384
419	P	3.48238	0.0522208	0.0325269	0.00540027	0.0357198	0.00881029	0.0378431	0.0551438	0.033286	0.0445724	0.0671513	0.0653346	0.0124713	0.346001	0.0264673	0.0272993	0.0127841	0.0150362	0.0994766	0.0152509	0.0072037
420	F	3.71977	0.0699604	0.0222674	0.00913724	0.00465596	0.140231	0.00897528	0.0925911	0.0877973	0.00616558	0.0341351	0.0422934	0.0395341	0.00142459	0.020111	0.00885212	0.142956	0.110432	0.0976837	0.0127177	0.0480787
421	D	3.68017	0.143653	0.0185252	0.0328919	0.0122855	0.0154665	0.00297066	0.17742	0.0414603	0.00354808	0.0786363	0.0488069	0.111169	0.000298169	0.0475736	0.0064757	0.0700912	0.0635729	0.0845926	0.00751457	0.0330481
422	K	3.70634	0.0374065	0.0535554	0.017147	0.0149198	0.0523059	0.0789156	0.0170552	0.0112589	0.0650461	0.0466333	0.0558694	0.0563472	0.00190507	0.051724	0.286598	0.037463	0.0483889	0.0324625	0.00650857	0.0284905
423	P	3.85495	0.0314869	0.0270177	0.0267681	0.0105424	0.0055282	0.087274	0.0528768	0.0182829	0.113328	0.008637	0.0232774	0.0167085	0.0674595	0.119463	0.14632	0.0672077	0.0541619	0.0895117	0.00847333	0.0256757
424	T	3.83057	0.09121	0.024344	0.0728593	0.043278	0.0122987	0.0102047	0.0501848	0.0226261	0.0102174	0.183937	0.0380131	0.0617337	0.0211971	0.0487482	0.0079576	0.0471526	0.150105	0.0613657	0.0291098	0.0134586
425	I	3.192	0.113421	0.157295	0.0215716	0.0098289	0.00523994	0.0054704	0.00471926	0.224527	0.00867829	0.0258961	0.0190501	0.0363761	0.00421417	0.0117634	0.00323224	0.0108416	0.10716	0.212105	0.00815104	0.010458
426	M	3.48441	0.0232989	0.186299	0.00349517	0.00682729	0.010626	0.00371533	0.0090751	0.127772	0.0114053	0.152381	0.0893585	0.041104	0.00787247	0.0429447	0.0203705	0.034561	0.0963783	0.12348	0.005146	0.00389098
427	A	3.64204	0.0792324	0.0918375	0.00951296	0.0028	0.00796604	0.196115	0.0134399	0.0227536	0.00482564	0.113746	0.0405713	0.090047	0.0339982	0.0457861	0.0180848	0.0559557	0.136768	0.0165476	0.0119495	0.00806216
428	A	3.64677	0.1765	0.143449	0.00637463	0.0157503	0.0730004	0.0189781	0.0849733	0.0391188	0.0211328	0.013414	0.0196319	0.0385227	0.0079808	0.0330915	0.0239078	0.0422988	0.189092	0.021282	0.0116212	0.019881
429	F	2.59179	0.00779545	0.0941177	0.0098557	0.010939	0.20202	0.0119977	0.0112355	0.0197054	0.00468718	0.019949	0.0306668	0.00592844	0.0158855	0.00814525	0.0126687	0.0115746	0.00690866	0.00672049	0.0166229	0.492575
430	T	3.5108	0.132906	0.0215114	0.00481599	0.00325238	0.00542093	0.110452	0.00824343	0.00723563	0.025991	0.00907752	0.0205585	0.12597	0.0931443	0.00908452	0.0985086	0.19999	0.0717697	0.0185901	0.0206282	0.0128498
431	G	3.91803	0.0409815	0.0206644	0.0112732	0.0176663	0.13407	0.130401	0.0597012	0.0817145	0.0118478	0.0635863	0.0557768	0.0251024	0.0278793	0.053243	0.0191675	0.0352229	0.0233216	0.0347275	0.0162432	0.137409
432	N	3.98355	0.0810277	0.0821319	0.00701974	0.00574812	0.105923	0.0133851	0.0467966	0.0194133	0.0631064	0.120516	0.0486918	0.0842353	0.0561691	0.0854536	0.0190589	0.0485417	0.0413618	0.0347875	0.0125512	0.0240808
433	T	3.67064	0.0201236	0.0299205	0.0122768	0.0287695	0.0279128	0.0271612	0.0262895	0.228361	0.00993492	0.173075	0.0191957	0.00546856	0.040727	0.0266067	0.0784575	0.0271666	0.0887989	0.0534775	0.00899825	0.0672782
434	E	3.60792	0.0468038	0.0257107	0.00984669	0.208267	0.00560187	0.0129818	0.0357947	0.0232785	0.0525562	0.0241922	0.0259809	0.0223554	0.0458881	0.0749392	0.0114003	0.236743	0.0513525	0.0507488	0.0204744	0.0150841
435	G	3.03354	0.0224639	0.0188154	0.0359802	0.0365778	0.0333552	0.502213	0.0136107	0.0188159	0.0111185	0.0103916	0.0200218	0.0250829	0.0320501	0.0181097	0.0412669	0.0294524	0.022855	0.0169819	0.0695091	0.0213284
436	R	2.64469	0.0122279	0.0125722	0.0416269	0.0390486	0.0135623	0.015006	0.0326666	0.016903	0.0353414	0.0194996	0.0128964	0.0262639	0.0235966	0.0160582	0.595003	0.019027	0.012331	0.0161707	0.0228384	0.0173601
437	T	3.31783	0.113245	0.039796	0.182335	0.00892961	0.0113354	0.00900649	0.0192361	0.0213036	0.0309653	0.0165548	0.0105471	0.0261474	0.0178067	0.0204152	0.0102245	0.217417	0.213344	0.0102264	0.00923423	0.0119297
438	S	3.33873	0.0730643	0.0140875	0.0159939	0.00635643	0.00787857	0.205496	0.143776	0.00531821	0.00995552	0.00905528	0.0357948	0.161652	0.0100061	0.0111866	0.00973566	0.173114	0.0128999	0.0707506	0.0165793	0.00729921
439	D	2.32603	0.00436755	0.00465066	0.18119	0.0161249	0.00511476	0.00788891	0.0392995	0.568284	0.00773048	0.0101817	0.00842804	0.0510928	0.00649179	0.0373906	0.0162055	0.00754089	0.00922144	0.00745762	0.00467457	0.00666552
440	M	3.87305	0.0983917	0.0404395	0.0762695	0.0225271	0.0175592	0.0439744	0.0443325	0.0234271	0.0179566	0.0260318	0.16839	0.0271738	0.0109357	0.0516792	0.0205629	0.0351452	0.0255776	0.0123593	0.0871356	0.150132
441	R	3.26666	0.0247645	0.0148996	0.0296217	0.0179477	0.0173522	0.0120995	0.198292	0.0318804	0.029579	0.0175264	0.0262075	0.0285338	0.0188258	0.0301593	0.369188	0.0610626	0.0159104	0.0161199	0.0238725	0.0161575
442	A	3.50521	0.0499146	0.0283079	0.00823005	0.0118785	0.0057135	0.08428	0.00458814	0.0927567	0.00801621	0.0633632	0.0810722	0.0755051	0.00290865	0.00776644	0.00792475	0.13579	0.223203	0.0942667	0.00392568	0.0105891
443	E	3.16251	0.0206778	0.00993405	0.0618916	0.445881	0.0128456	0.0363345	0.0217968	0.0167089	0.0333273	0.0111167	0.0431664	0.0300851	0.0105654	0.0902533	0.0229563	0.0245324	0.0135306	0.066031	0.0140523	0.0143124
444	I	3.72217	0.0312205	0.12166	0.0148813	0.013362	0.0400623	0.019104	0.00976918	0.217363	0.0220427	0.072898	0.0580129	0.00479532	0.00980332	0.102357	0.0227011	0.0131806	0.0717787	0.0711554	0.0674847	0.0163677
445	I	3.36123	0.0937185	0.108315	0.0108946	0.0195323	0.0223659	0.0246119	0.0161393	0.380529	0.0289075	0.0384495	0.00372846	0.0142983	0.0138469	0.0317062	0.0301729	0.0291423	0.0190352	0.0537154	0.0246919	0.0361995
446	R	3.54401	0.0429568	0.0229528	0.280726	0.145528	0.00387647	0.0317314	0.0181794	0.0173527	0.0544357	0.0224026	0.0307038	0.0270211	0.00426553	0.0149327	0.075642	0.0669561	0.0726548	0.0555747	0.00548484	0.00662319
447	M	3.90664	0.0207526	0.0343397	0.00712677	0.0212808	0.129069	0.0318769	0.0808202	0.127005	0.0211189	0.0533205	0.132054	0.0132475	0.0146391	0.0832187	0.0505264	0.0578266	0.0269193	0.0565584	0.026673	0.0116265
448	M	3.51051	0.0192854	0.00897024	0.0310723	0.0355429	0.00614453	0.0152787	0.0178944	0.156987	0.0442693	0.0641741	0.268192	0.019277	0.0149459	0.13099	0.0345646	0.0193113	0.0717858	0.0152888	0.015223	0.0108025
449	E	3.54814	0.0219482	0.0207937	0.0883024	0.238874	0.0153211	0.0250214	0.00925084	0.0104913	0.0443678	0.0551174	0.0243606	0.192138	0.0601069	0.030514	0.0203894	0.0223194	0.0924516	0.0182039	0.00479097	0.00523637
450	G	3.76596	0.0406878	0.105087	0.0160691	0.00509551	0.0322506	0.0781234	0.038496	0.035993	0.00368524	0.0607272	0.0384527	0.0654986	0.0481859	0.00955406	0.0127297	0.0368573	0.215557	0.0195098	0.0174832	0.119957
451	A	3.6941	0.0302141	0.0115007	0.0367319	0.0225149	0.0396239	0.20347	0.0900567	0.0360613	0.0249229	0.107046	0.021062	0.100065	0.00687365	0.0135068	0.134505	0.00642043	0.00857959	0.0309368	0.0673958	0.0085131
452	K	3.80682	0.0220844	0.0134416	0.00645264	0.0164795	0.0827514	0.0331453	0.0254696	0.0544625	0.240566	0.028067	0.0216517	0.0984437	0.0356014	0.0583155	0.0830967	0.0411391	0.0300434	0.0476137	0.0100653	0.0511086
453	P	3.7827	0.0198093	0.019638	0.0430279	0.00772459	0.00811848	0.0711141	0.0375545	0.0135755	0.0434775	0.0328678	0.0241117	0.106368	0.088732	0.0723265	0.218566	0.0379669	0.0227719	0.0224748	0.0998436	0.00993041
454	E	3.95336	0.101324	0.121924	0.0237641	0.0492849	0.0144463	0.0738058	0.0170143	0.0486888	0.0620945	0.0962791	0.0242799	0.0104517	0.014825	0.0722213	0.00549936	0.0273734	0.064062	0.112249	0.0197478	0.0406644
455	E	4.09155	0.05559	0.0614915	0.0420585	0.0860798	0.021616	0.0763522	0.0451477	0.0585143	0.0205155	0.069416	0.025195	0.0714594	0.0248098	0.117258	0.0441208	0.0445941	0.0752417	0.0411872	0.0019314	0.017421
456	M	3.83085	0.0712476	0.0525011	0.00809833	0.00321695	0.00547062	0.111363	0.0156114	0.00914886	0.101847	0.0528323	0.0567819	0.0527043	0.00463628	0.0834861	0.14933	0.0284838	0.0191253	0.0452176	0.0981258	0.030771
457	S	3.35429	0.0350724	0.00630224	0.127722	0.0135847	0.0100283	0.113836	0.0153796	0.00831447	0.00507002	0.108777	0.00883413	0.115743	0.0305668	0.0590336	0.0165803	0.278971	0.0194046	0.0103213	0.0131592	0.00329906
458	F	2.9337	0.00593001	0.00917731	0.0111264	0.0116676	0.343448	0.0097582	0.0405876	0.032251	0.00735933	0.05696	0.0122883	0.00717528	0.00932838	0.0172308	0.00674057	0.0209128	0.0122439	0.0101917	0.101893	0.273729
459	Q	3.69168	0.00681438	0.00615294	0.012971	0.0763654	0.0144958	0.146798	0.0416502	0.0123817	0.0626331	0.0170202	0.0278017	0.0537181	0.0381026	0.0766388	0.237405	0.047436	0.0452349	0.0122994	0.0498771	0.0142032
460	G	3.50732	0.122169	0.0587927	0.00523222	0.00934977	0.0117667	0.181198	0.0445143	0.00401618	0.0674838	0.0705933	0.0435832	0.0127041	0.00764711	0.0210521	0.205638	0.0914244	0.0125746	0.00610626	0.0173802	0.0067741
461	R	2.8358	0.0831379	0.0164001	0.00830145	0.0490563	0.00735067	0.023566	0.0176105	0.00596463	0.0331883	0.0188067	0.019051	0.0103342	0.0113429	0.0585618	0.522801	0.0178621	0.0421369	0.0107753	0.0362411	0.0075118
462	G	3.28664	0.0403721	0.0250691	0.00889491	0.0718611	0.0299582	0.337364	0.0476673	0.00451306	0.0142716	0.128147	0.00768328	0.0309938	0.0319567	0.0054902	0.140701	0.0121323	0.0201624	0.00348303	0.00900471	0.0302738
463	V	3.28687	0.044548	0.0716452	0.0068248	0.0692486	0.00565568	0.0278435	0.0185222	0.234962	0.0121089	0.0366061	0.034549	0.0080441	0.00206316	0.00384117	0.0204656	0.0208367	0.0341469	0.284703	0.00477174	0.0586138
464	F	2.54448	0.0255042	0.0103899	0.0154948	0.019051	0.515744	0.0107478	0.116195	0.00527794	0.0068005	0.0148725	0.00593757	0.00644687	0.160737	0.01164	0.00214054	0.0221696	0.0266185	0.0120664	0.00619242	0.00597446
465	E	2.15417	0.00865909	0.00324432	0.0145165	0.620841	0.00876208	0.0604085	0.00525164	0.00503825	0.00836582	0.00206151	0.120169	0.0122796	0.00400425	0.00777044	0.0757135	0.00415503	0.00489422	0.00596897	0.0216185	0.00627806
466	L	3.55569	0.0253456	0.0177705	0.00726009	0.00610986	0.0830284	0.00339525	0.153811	0.0621155	0.0071849	0.045573	0.103732	0.00511426	0.0337528	0.0548138	0.00639808	0.00923973	0.0260043	0.0182546	0.192407	0.138689
467	S	3.91928	0.00856969	0.0615091	0.0213493	0.0342751	0.0361585	0.0514972	0.0638792	0.0540221	0.0823651	0.111331	0.0796405	0.0370122	0.00837056	0.0203553	0.043241	0.187032	0.0334204	0.0368806	0.0129416	0.0161486
468	D	2.67601	0.0102619	0.127824	0.514819	0.0239793	0.0194682	0.00620998	0.0136401	0.00804354	0.0096567	0.00855834	0.0129738	0.0353677	0.0300464	0.0128308	0.00407296	0.0235451	0.109475	0.0142421	0.00764039	0.00734407
469	E	3.43966	0.0321047	0.0124195	0.0572002	0.384896	0.00341465	0.0395732	0.0253818	0.0307882	0.0559368	0.0450574	0.0247426	0.0206991	0.0545318	0.0723693	0.0204122	0.0355661	0.0200062	0.0339289	0.0113073	0.0196649
470	R	1.75973	0.00262569	0.010877	0.0161306	0.00303493	0.00429467	0.00155418	0.00318673	0.00306614	0.0978067	0.0186647	0.0272703	0.00977582	0.00634105	0.00680841	0.721978	0.0358755	0.00339744	0.00147184	0.0212338	0.00460681
471	A	1.90479	0.702235	0.0169188	0.0143232	0.00804194	0.00697412	0.0122374	0.0105603	0.0126108	0.00789128	0.00960035	0.00853028	0.00832124	0.00348777	0.0162703	0.00995757	0.00309535	0.0305931	0.00535165	0.00386707	0.109133
472	A	3.62681	0.272917	0.0131222	0.019382	0.0475749	0.0593465	0.0191462	0.0191314	0.0116186	0.0168452	0.00918811	0.011815	0.0360542	0.0634938	0.0296743	0.0282019	0.0276664	0.158654	0.0316517	0.062303	0.0622126
473	N	3.5643	0.00735578	0.00718573	0.0034451	0.00647521	0.127466	0.00576782	0.0293627	0.0294766	0.0227264	0.040468	0.0797134	0.0787919	0.00631475	0.185213	0.146762	0.121721	0.0362346	0.0163733	0.0460621	0.00308353
474	P	2.89361	0.0723698	0.0071096	0.0102262	0.00471684	0.0137813	0.00160562	0.00839636	0.0144314	0.00979714	0.0103569	0.0340083	0.00869466	0.442291	0.0111302	0.105766	0.0147437	0.0942569	0.110531	0.0141552	0.0116325
475	I	2.57961	0.0493618	0.0244742	0.0188229	0.00403828	0.00768746	0.0216087	0.010638	0.574365	0.00806483	0.00725679	0.0819322	0.00828826	0.0101914	0.00879748	0.00707155	0.0144265	0.0397292	0.0500282	0.0106416	0.0425758
476	V	3.05568	0.214213	0.0671512	0.00760771	0.0765993	0.00408895	0.0498519	0.00594684	0.00370451	0.00427935	0.0225615	0.0257995	0.00850525	0.0510621	0.0112271	0.0144684	0.00501824	0.0265205	0.355189	0.00245094	0.043756
477	P	1.73728	0.0275784	0.0115475	0.00857429	0.00722513	0.00736439	0.00289165	0.0125133	0.0610898	0.00938163	0.00353	0.0158452	0.0109691	0.75214	0.0081615	0.003504	0.00833757	0.0259058	0.00370737	0.010801	0.00893255
478	S	3.34863	0.00245943	0.00992086	0.00388007	0.00201865	0.0981916	0.0487194	0.0701295	0.0137391	0.0277352	0.0661575	0.00952731	0.00656778	0.0343263	0.21946	0.0306343	0.260579	0.0108447	0.012459	0.0412628	0.0313876
479	F	3.6478	0.0501153	0.138037	0.0136113	0.0055757	0.179022	0.027291	0.0627232	0.182577	0.0134681	0.0377588	0.00993767	0.0201061	0.0285883	0.0132355	0.032143	0.0889615	0.0297373	0.0144916	0.00464592	0.0479738
480	D	4.03687	0.0785384	0.0194426	0.103775	0.0535865	0.0678566	0.0201134	0.040641	0.0107709	0.0797038	0.0122694	0.0173864	0.0356146	0.0450187	0.0275086	0.0565679	0.102524	0.0331962	0.0931022	0.0152158	0.0871678
481	M	3.30181	0.0146559	0.0205693	0.00745254	0.0253318	0.0172966	0.0476386	0.0184885	0.0171841	0.0459822	0.0374265	0.313835	0.0223597	0.00270582	0.0355217	0.112255	0.019542	0.0119041	0.0114305	0.204391	0.0140296
482	S	2.53916	0.00272985	0.0176561	0.16778	0.0313872	0.0106353	0.00198396	0.0125743	0.0167852	0.0218105	0.00658331	0.0189534	0.117238	0.00444654	0.011177	0.0183616	0.509168	0.0109791	0.00352	0.00443213	0.0117969
483	N	3.02876	0.00871386	0.00769427	0.0251312	0.0168206	0.0237757	0.0122743	0.0288152	0.0516437	0.0721978	0.0868379	0.108851	0.444841	0.0117186	0.0245795	0.0047477	0.00787508	0.0145253	0.00839548	0.00728617	0.033276
484	E	3.32375	0.033887	0.00300708	0.0214141	0.0996741	0.0173613	0.0133209	0.00618193	0.0960933	0.0934218	0.00341406	0.0233423	0.0133967	0.182644	0.00908921	0.00268052	0.0144699	0.0745184	0.264526	0.0218221	0.00573576
485	G	3.52562	0.0144672	0.0378763	0.0123929	0.00876776	0.141208	0.18346	0.0103409	0.00714153	0.0178063	0.0224739	0.0218626	0.017501	0.00359399	0.0166307	0.187566	0.032983	0.015102	0.0441771	0.0904409	0.114207
486	S	2.77892	0.0122743	0.0192404	0.0132113	0.0102151	0.0199832	0.0103714	0.0123031	0.0373517	0.0151456	0.0934721	0.0281117	0.0256401	0.0089367	0.0129431	0.0123369	0.523993	0.0896837	0.00458202	0.0122976	0.0379073
487	Y	2.45395	0.0138865	0.0206968	0.0224701	0.011044	0.020013	0.00415616	0.0545629	0.0314695	0.0260219	0.0161458	0.0191593	0.0360086	0.013535	0.0217326	0.0225604	0.00830816	0.0124092	0.00624774	0.0125568	0.627015
488	F	2.3389	0.0101006	0.0782866	0.0131171	0.0108073	0.644869	0.0193779	0.0185019	0.0297779	0.0118823	0.0186018	0.0215655	0.0138256	0.0128374	0.0164926	0.00522296	0.0161735	0.00893	0.0181755	0.0136586	0.0177967
489	F	2.98697	0.00613019	0.0182307	0.0391787	0.0119662	0.42862	0.00224354	0.0733697	0.0121191	0.0128965	0.0192522	0.0685463	0.0170174	0.009493	0.0127102	0.00745143	0.0208199	0.0795911	0.00639756	0.0113451	0.142622
490	G	2.56987	0.00774966	0.0152023	0.0145544	0.0209739	0.018395	0.602325	0.0209747	0.00997463	0.0289427	0.040241	0.0219149	0.0196677	0.0084677	0.0166765	0.0551833	0.0429295	0.00801643	0.0109781	0.0158642	0.0209682
491	D	3.18601	0.0130274	0.0604666	0.433102	0.0744029	0.0141529	0.032829	0.015506	0.0121129	0.00944141	0.0121333	0.0368834	0.079143	0.00851115	0.012682	0.0197717	0.0170732	0.0110759	0.0461464	0.0383416	0.0531978
492	N	3.27267	0.0325399	0.0446234	0.0348412	0.0140512	0.012273	0.0283002	0.0237938	0.0129746	0.0807258	0.0196406	0.0330125	0.421258	0.0138903	0.0246032	0.061733	0.0778607	0.0218098	0.0158752	0.0134882	0.0127046
493	A	3.66325	0.144944	0.0104639	0.00304507	0.0120398	0.0186777	0.0341833	0.020907	0.0123173	0.0790121	0.030503	0.0321431	0.0822474	0.00811155	0.0238841	0.198215	0.0102494	0.111947	0.0427891	0.0218388	0.102481
494	E	3.49524	0.0415402	0.0197548	0.0429453	0.354027	0.00866912	0.02098	0.0302849	0.0507318	0.0792947	0.025099	0.0247001	0.0991874	0.0404274	0.0475585	0.0310813	0.00865642	0.0284404	0.0207815	0.00954291	0.0162976
495	E	3.76033	0.00757768	0.0133847	0.0873507	0.16351	0.0061319	0.0315737	0.0168301	0.0173583	0.0858313	0.0218911	0.0478652	0.148479	0.0116132	0.0195536	0.0487604	0.062289	0.0562168	0.120743	0.0212729	0.0117672
496	Y	3.51385	0.0554333	0.0256157	0.020637	0.0117911	0.212737	0.0646067	0.0118359	0.0384511	0.029505	0.0250357	0.0222014	0.0250788	0.0026269	0.00694383	0.0203511	0.0306335	0.0106805	0.0541551	0.0798742	0.251806
497	D	3.77311	0.0555351	0.0338724	0.0727482	0.0252763	0.049009	0.0710403	0.0201036	0.0445507	0.00441366	0.0375043	0.0626064	0.0547209	0.000732802	0.00562625	0.00554852	0.0918216	0.0384449	0.126527	0.00780092	0.192117
498	N	3.46893	0.0212408	0.0118062	0.00155271	0.0158071	0.0181633	0.0271351	0.0332883	0.0738172	0.276824	0.0158716	0.0618838	0.0883148	0.00584983	0.0330341	0.178037	0.0299397	0.0635783	0.0245777	0.0080027	0.0112764
