# Supplementary material for: An Experimentally Determined Evolutionary Model Dramatically Improves Phylogenetic Fit
Source: Mol Biol Evol. 2014 May 24;31(8):1956–78. doi: 10.1093/molbev/msu173 (PMC4104320; doi:10.1093/molbev/msu173)
Supplement: Supplementary Data [file supp_msu173_Supplementary_file_2.xls]

## Sheet: combined_FracTolerated_evolutio
#SITE	WT_AA	SITE_ENTROPY	PI_A	PI_C	PI_D	PI_E	PI_F	PI_G	PI_H	PI_I	PI_K	PI_L	PI_M	PI_N	PI_P	PI_Q	PI_R	PI_S	PI_T	PI_V	PI_W	PI_Y
1	na	4.09139	0.05026	0.031998	0.03475	0.031079	0.032652	0.042411	0.055436	0.033059	0.036237	0.067728	0.184288	0.032715	0.050344	0.031105	0.079174	0.051059	0.061116	0.040469	0.021482	0.032638
2	na	1.28443	0.813244	0.004401	0.004275	0.00822	0.005181	0.010455	0.003611	0.00497	0.004473	0.004717	0.010084	0.003533	0.001871	0.003969	0.010729	0.006173	0.004888	0.086727	0.004268	0.00421
3	na	3.18016	0.070682	0.001814	0.003291	0.003517	0.071733	0.003403	0.029482	0.03021	0.003987	0.310156	0.014795	0.041586	0.004797	0.015949	0.025255	0.209894	0.026377	0.013501	0.017113	0.102459
4	na	3.60102	0.026501	0.019474	0.004046	0.024331	0.1003	0.013748	0.016399	0.079817	0.011622	0.213726	0.007215	0.075336	0.000707	0.019325	0.038486	0.16842	0.03821	0.04234	0.016049	0.083949
5	na	3.16484	0.1179	0.03855	0.004978	0.002127	0.00385	0.220653	0.008656	0.005731	0.002282	0.030498	0.002972	0.020319	0.069791	0.001052	0.180034	0.189675	0.070116	0.002225	0.021746	0.006843
6	na	1.08201	0.006454	0.005683	0.004172	0.003994	0.003788	0.006375	0.011983	0.025141	0.003171	0.009666	0.004199	0.005474	0.010663	0.003782	0.007101	0.006309	0.868941	0.00453	0.005356	0.00322
7	na	1.64573	0.006226	0.017316	0.010823	0.010662	0.007857	0.009925	0.009525	0.011772	0.779786	0.007526	0.004764	0.041676	0.004958	0.014953	0.013084	0.007272	0.011409	0.011085	0.008379	0.011002
8	na	1.38642	0.003902	0.008748	0.003604	0.003171	0.003096	0.017006	0.002122	0.002778	0.002255	0.046866	0.003038	0.0026	0.022426	0.046524	0.802671	0.005303	0.008892	0.00613	0.006353	0.002515
9	na	2.75286	0.155749	0.004035	0.002015	0.004408	0.021108	0.008238	0.002644	0.016858	0.002888	0.205462	0.019095	0.091246	0.007462	0.015981	0.006222	0.38596	0.016812	0.009467	0.005761	0.018589
10	na	3.55859	0.182291	0.008857	0.014637	0.002883	0.023373	0.01297	0.058892	0.100083	0.060963	0.170001	0.011639	0.018859	0.025795	0.018201	0.003924	0.024663	0.035855	0.126842	0.000898	0.098374
11	na	3.59904	0.031742	0.031391	0.041035	0.269926	0.010178	0.035829	0.010536	0.035237	0.022302	0.03616	0.018377	0.016761	0.01487	0.020719	0.073224	0.166766	0.031112	0.096714	0.023991	0.013129
12	na	3.41835	0.029607	0.019779	0.005329	0.002957	0.016161	0.01463	0.082172	0.024633	0.161676	0.090289	0.005578	0.05743	0.00809	0.040524	0.270803	0.10061	0.038854	0.02142	0.00561	0.003848
13	na	3.60748	0.04727	0.041957	0.16698	0.028151	0.016793	0.046252	0.01436	0.080011	0.017906	0.042679	0.280929	0.034671	0.016781	0.014717	0.026799	0.036978	0.026628	0.037914	0.012102	0.010124
14	na	3.43584	0.02242	0.04458	0.0441	0.348979	0.029685	0.021446	0.007043	0.029534	0.134651	0.03488	0.00836	0.048291	0.005215	0.029341	0.035718	0.028705	0.072537	0.03178	0.011588	0.011145
15	na	2.76764	0.007442	0.01051	0.005643	0.02955	0.02141	0.008539	0.028085	0.108169	0.004776	0.290021	0.003545	0.016598	0.0051	0.008943	0.011113	0.039411	0.364625	0.026031	0.004424	0.006065
16	na	3.37293	0.043012	0.012319	0.28514	0.0594	0.011889	0.186616	0.01711	0.019257	0.006354	0.015936	0.018031	0.026677	0.012052	0.026863	0.140933	0.055346	0.021352	0.017376	0.006778	0.017559
17	na	3.24479	0.056122	0.091856	0.004398	0.008729	0.004114	0.349309	0.00725	0.035232	0.024294	0.011514	0.03583	0.010733	0.161272	0.053869	0.04381	0.045882	0.033058	0.014262	0.004167	0.0043
18	na	3.69919	0.037274	0.01474	0.054963	0.128796	0.015865	0.029129	0.037944	0.028988	0.01174	0.18172	0.002369	0.020684	0.072599	0.013294	0.019904	0.046428	0.065735	0.17819	0.008945	0.030696
19	na	1.60937	0.014628	0.015085	0.012795	0.005787	0.019176	0.006033	0.016944	0.006967	0.007977	0.005902	0.005672	0.008752	0.009256	0.008557	0.788363	0.012834	0.019362	0.021879	0.003233	0.010799
20	na	2.63371	0.00971	0.007429	0.003508	0.005725	0.005214	0.008359	0.005991	0.007649	0.004769	0.025039	0.004304	0.006762	0.220395	0.337281	0.063297	0.248773	0.015325	0.010928	0.00295	0.006594
21	na	3.72252	0.019927	0.026808	0.00994	0.076073	0.002738	0.01256	0.010487	0.017743	0.078725	0.141143	0.055524	0.090205	0.086261	0.008878	0.09887	0.154699	0.069312	0.026722	0.00461	0.008776
22	na	3.32479	0.17851	0.005371	0.018205	0.009591	0.009499	0.014169	0.014614	0.01045	0.065973	0.014964	0.001437	0.007936	0.034537	0.013172	0.141535	0.16816	0.127137	0.156484	0.003292	0.004965
23	na	3.57287	0.074273	0.022854	0.002476	0.005869	0.021857	0.039166	0.133602	0.014441	0.010433	0.126231	0.003889	0.026654	0.011247	0.061495	0.087832	0.208822	0.101987	0.025119	0.006291	0.015464
24	na	3.55809	0.033852	0.017815	0.014495	0.254781	0.006495	0.008675	0.030805	0.057545	0.02202	0.044195	0.00668	0.007869	0.023652	0.158474	0.091336	0.04476	0.054346	0.094127	0.004378	0.023701
25	na	3.25857	0.010416	0.002877	0.003946	0.011709	0.004691	0.179442	0.005378	0.176153	0.036311	0.040764	0.039998	0.003237	0.013063	0.105121	0.179362	0.028141	0.006822	0.145931	0.003895	0.002746
26	na	2.52494	0.053665	0.004401	0.006254	0.010183	0.022976	0.011576	0.012426	0.010158	0.053267	0.031788	0.003704	0.002199	0.009341	0.011147	0.523472	0.185626	0.016165	0.015339	0.003348	0.012964
27	na	3.53767	0.152168	0.005171	0.003667	0.009279	0.003135	0.016015	0.057916	0.014066	0.0679	0.080715	0.024101	0.018702	0.021604	0.059965	0.182228	0.068696	0.039517	0.167434	0.002561	0.00516
28	na	3.06878	0.111744	0.021751	0.003265	0.003448	0.020851	0.096534	0.016172	0.00682	0.028092	0.024571	0.005268	0.054026	0.005188	0.080411	0.088455	0.395887	0.020967	0.008347	0.002662	0.005541
29	na	3.00848	0.104726	0.013873	0.035653	0.009546	0.013015	0.014191	0.00325	0.138294	0.00587	0.022259	0.010796	0.005333	0.019961	0.009386	0.059618	0.072949	0.034541	0.414258	0.005505	0.006977
30	na	3.3385	0.150177	0.029399	0.005947	0.019543	0.039126	0.314805	0.002589	0.006748	0.022212	0.018377	0.008341	0.024915	0.021262	0.133979	0.036422	0.066916	0.059269	0.022373	0.008163	0.009438
31	na	3.44125	0.022653	0.030391	0.004127	0.071389	0.019534	0.122215	0.00976	0.03391	0.155714	0.028039	0.012336	0.025532	0.061689	0.01412	0.288559	0.046391	0.023163	0.021788	0.004944	0.003746
32	na	3.38612	0.012761	0.010769	0.012825	0.008864	0.022692	0.031248	0.013295	0.022004	0.012224	0.016398	0.125004	0.158499	0.035066	0.006635	0.030738	0.285568	0.048359	0.11712	0.008368	0.021564
33	na	3.38911	0.131179	0.048832	0.006567	0.018004	0.009137	0.086294	0.001926	0.184719	0.004256	0.220725	0.047626	0.012148	0.011574	0.003858	0.009353	0.042094	0.077325	0.073264	0.003305	0.007813
34	na	3.92068	0.138003	0.054696	0.061244	0.070985	0.03249	0.045858	0.023031	0.086543	0.005127	0.115778	0.037009	0.020996	0.003339	0.034671	0.042517	0.092153	0.031566	0.084242	0.004699	0.015053
35	na	2.98616	0.058938	0.019485	0.006139	0.006859	0.01581	0.34451	0.027356	0.020541	0.01343	0.032778	0.00585	0.014837	0.016991	0.006116	0.034789	0.290952	0.041512	0.020641	0.006462	0.016003
36	na	3.66892	0.064208	0.011787	0.016458	0.011305	0.095419	0.032893	0.014134	0.203453	0.007099	0.058274	0.042444	0.004143	0.013125	0.037378	0.071071	0.071224	0.132352	0.100717	0.007432	0.005083
37	na	3.27624	0.037152	0.02253	0.021809	0.065372	0.020686	0.313317	0.009521	0.011803	0.010086	0.050124	0.009645	0.01441	0.036623	0.010072	0.017095	0.215505	0.017038	0.095824	0.012576	0.008812
38	na	3.19081	0.029962	0.015555	0.020302	0.010794	0.015798	0.064826	0.026123	0.015565	0.024892	0.141394	0.0083	0.013212	0.052912	0.030626	0.414784	0.046171	0.026456	0.015327	0.015056	0.011944
39	na	3.81938	0.198208	0.039622	0.00834	0.023541	0.141355	0.020672	0.009036	0.01848	0.011606	0.048312	0.014315	0.063973	0.038583	0.012961	0.0523	0.088977	0.038465	0.044536	0.075379	0.051338
40	na	3.44851	0.10765	0.00624	0.049966	0.007005	0.012951	0.019939	0.140045	0.022126	0.005944	0.036443	0.005514	0.006318	0.027352	0.028322	0.194608	0.026824	0.034822	0.032712	0.01094	0.224281
41	na	3.82393	0.037178	0.035121	0.018993	0.032775	0.034024	0.083526	0.007863	0.089773	0.002969	0.086147	0.007674	0.036729	0.064601	0.035437	0.037378	0.207657	0.100924	0.046879	0.017127	0.017225
42	na	3.49096	0.050304	0.03496	0.011979	0.030669	0.01246	0.067836	0.035482	0.015029	0.0791	0.033064	0.008205	0.010718	0.071516	0.355128	0.045635	0.054735	0.02243	0.031005	0.009289	0.020455
43	na	3.96112	0.087158	0.027192	0.02135	0.020591	0.032079	0.026566	0.048983	0.04612	0.053075	0.162346	0.102182	0.048977	0.017865	0.015566	0.063133	0.054247	0.105957	0.04127	0.00529	0.020052
44	na	3.79652	0.079182	0.120331	0.006534	0.044024	0.010712	0.069445	0.014827	0.154282	0.040619	0.129182	0.006935	0.041751	0.014198	0.014008	0.107972	0.04511	0.044235	0.028668	0.012526	0.015461
45	na	3.10724	0.024652	0.043393	0.00798	0.007907	0.008974	0.017523	0.006529	0.014423	0.011059	0.167104	0.009348	0.030344	0.0465	0.005463	0.02802	0.236017	0.285884	0.041317	0.003349	0.004216
46	na	3.63548	0.018288	0.03944	0.024048	0.203103	0.049991	0.02689	0.014299	0.038082	0.012146	0.029309	0.009544	0.036403	0.195841	0.02122	0.129127	0.03591	0.072927	0.027466	0.008508	0.007458
47	na	3.25531	0.00647	0.022165	0.023782	0.011884	0.004742	0.059336	0.008665	0.035906	0.014842	0.358641	0.010177	0.009617	0.081322	0.004452	0.117647	0.043637	0.04531	0.106748	0.0031	0.031557
48	na	3.81982	0.137991	0.020954	0.019807	0.008363	0.01513	0.035798	0.040478	0.041651	0.16015	0.0877	0.025571	0.026914	0.021941	0.088523	0.033737	0.061084	0.118194	0.044845	0.00588	0.00529
49	na	3.52646	0.101443	0.016038	0.007906	0.006703	0.067223	0.018941	0.007327	0.029744	0.005943	0.292499	0.01751	0.017088	0.042674	0.017831	0.063707	0.033217	0.09863	0.08438	0.008696	0.0625
50	na	3.65958	0.195938	0.013166	0.011291	0.037663	0.033477	0.141676	0.025797	0.006089	0.015378	0.054511	0.011159	0.016116	0.092217	0.06977	0.054432	0.129641	0.060051	0.022315	0.001732	0.00758
51	na	3.6787	0.052929	0.014724	0.060969	0.018213	0.004127	0.122794	0.006536	0.039422	0.003138	0.124352	0.010014	0.095457	0.039019	0.043142	0.054901	0.047929	0.183205	0.074146	0.001643	0.003339
52	na	3.3412	0.21909	0.008287	0.008049	0.036816	0.014531	0.054587	0.012204	0.014722	0.011616	0.018745	0.008132	0.041688	0.004408	0.003448	0.040836	0.106802	0.255916	0.041574	0.00765	0.0909
53	na	3.65701	0.176831	0.021382	0.048521	0.18272	0.013407	0.017216	0.014801	0.020163	0.00517	0.03263	0.011394	0.013997	0.016009	0.031112	0.073575	0.141576	0.053769	0.018292	0.024322	0.083113
54	na	3.41214	0.082163	0.016702	0.025704	0.025682	0.007004	0.307969	0.0407	0.014163	0.006307	0.022758	0.008487	0.023675	0.04949	0.024858	0.054538	0.16693	0.08537	0.019784	0.005364	0.012351
55	na	3.35216	0.024463	0.030604	0.020557	0.009753	0.016123	0.009259	0.038527	0.025267	0.112327	0.124889	0.007043	0.008973	0.055422	0.02987	0.356642	0.03586	0.025713	0.039992	0.004884	0.023831
56	na	3.65212	0.043096	0.042352	0.007862	0.019353	0.010154	0.049406	0.037383	0.043024	0.007696	0.236925	0.019309	0.126464	0.048509	0.009454	0.023922	0.091176	0.114111	0.053659	0.003206	0.012938
57	na	3.23519	0.048214	0.01159	0.012265	0.010866	0.007189	0.070905	0.004977	0.151431	0.011605	0.306823	0.007389	0.014155	0.029643	0.02543	0.047907	0.026974	0.027178	0.175571	0.002516	0.007371
58	na	3.82457	0.048926	0.010874	0.022599	0.035962	0.016075	0.037827	0.051834	0.019802	0.041001	0.046575	0.003754	0.091923	0.056206	0.221393	0.111337	0.070953	0.02708	0.0302	0.007212	0.048467
59	na	3.54901	0.039959	0.011871	0.059142	0.01633	0.011234	0.210827	0.035763	0.010019	0.046246	0.033619	0.00778	0.22507	0.032802	0.010394	0.06611	0.023612	0.09397	0.051642	0.006371	0.007241
60	na	3.20624	0.031283	0.038142	0.008866	0.00882	0.005613	0.118031	0.003874	0.056474	0.007476	0.058993	0.009835	0.042657	0.011788	0.014428	0.054379	0.377069	0.103593	0.035803	0.003323	0.009554
61	na	3.25197	0.024134	0.016762	0.062844	0.004855	0.014688	0.039353	0.014957	0.034498	0.006643	0.300586	0.004876	0.022509	0.02155	0.01764	0.017456	0.093817	0.066612	0.224368	0.003016	0.008836
62	na	3.23799	0.044519	0.017223	0.007474	0.033128	0.007923	0.062157	0.012425	0.006564	0.004694	0.027891	0.002743	0.153685	0.035258	0.0073	0.044617	0.291856	0.192495	0.027765	0.00484	0.015444
63	na	3.48936	0.186304	0.044472	0.008183	0.004976	0.016914	0.010633	0.009894	0.181809	0.01498	0.16885	0.020774	0.004524	0.082802	0.01406	0.070739	0.031537	0.042293	0.070042	0.006375	0.00984
64	na	3.83072	0.028313	0.022184	0.045044	0.220027	0.021241	0.098533	0.02481	0.060042	0.012735	0.082716	0.013854	0.027458	0.065891	0.007116	0.083817	0.062625	0.053291	0.022264	0.009669	0.038371
65	na	2.61493	0.020793	0.008418	0.010205	0.023101	0.01109	0.022214	0.008897	0.007406	0.046732	0.029533	0.00455	0.029219	0.039298	0.01418	0.577492	0.073254	0.032999	0.02959	0.005645	0.005381
66	na	4.07218	0.060912	0.048314	0.033557	0.018064	0.081402	0.094095	0.017981	0.057462	0.032904	0.044577	0.11005	0.034942	0.024702	0.043951	0.047276	0.127614	0.045016	0.046851	0.012549	0.017782
67	na	3.64596	0.114215	0.023572	0.018614	0.02637	0.01815	0.051414	0.023084	0.04023	0.019234	0.035176	0.031037	0.078963	0.020209	0.021296	0.034212	0.072211	0.036158	0.302398	0.006142	0.027314
68	na	3.36605	0.037434	0.021061	0.009124	0.013049	0.021902	0.038387	0.05564	0.105674	0.022734	0.367428	0.009432	0.023879	0.039114	0.02926	0.03158	0.114009	0.02434	0.015343	0.008444	0.012168
69	na	2.53015	0.046166	0.02627	0.00916	0.010763	0.007705	0.069827	0.015797	0.015271	0.005654	0.031293	0.006275	0.020611	0.037365	0.006799	0.025856	0.594304	0.040879	0.019778	0.003403	0.006825
70	na	3.02758	0.241737	0.013293	0.041421	0.007966	0.005564	0.179702	0.009476	0.019499	0.009081	0.015522	0.002699	0.013185	0.010775	0.009727	0.021281	0.276328	0.090282	0.008536	0.003851	0.020074
71	na	3.83215	0.075179	0.00898	0.038667	0.01286	0.16054	0.036081	0.019359	0.01059	0.042497	0.048336	0.002773	0.027585	0.066623	0.026112	0.144146	0.069219	0.037533	0.051203	0.009007	0.112713
72	na	3.5781	0.045339	0.032371	0.298736	0.02644	0.024957	0.04079	0.013034	0.023972	0.016952	0.044937	0.017086	0.017198	0.018545	0.011982	0.161023	0.042178	0.076943	0.040368	0.031689	0.01546
73	na	3.38731	0.031488	0.011516	0.027295	0.026645	0.036909	0.022437	0.010188	0.101631	0.035513	0.285443	0.005322	0.010289	0.00237	0.018189	0.026298	0.05402	0.145232	0.135734	0.011613	0.001868
74	na	2.93214	0.037767	0.005958	0.047312	0.014642	0.011284	0.012955	0.008789	0.007888	0.049113	0.117682	0.006232	0.010372	0.010335	0.039753	0.469621	0.065657	0.013331	0.054109	0.008996	0.008202
75	na	2.46774	0.027005	0.015498	0.016395	0.007662	0.013495	0.024208	0.01482	0.006944	0.09343	0.011043	0.006233	0.015254	0.01421	0.005067	0.599351	0.01178	0.064237	0.019803	0.007296	0.026271
76	na	3.80396	0.049629	0.041557	0.008346	0.063139	0.008482	0.024544	0.006328	0.123302	0.032254	0.161708	0.028545	0.134783	0.008573	0.088887	0.0281	0.03826	0.029428	0.025249	0.087207	0.01168
77	na	3.51386	0.075731	0.033862	0.003417	0.006471	0.005348	0.062288	0.05404	0.075041	0.033494	0.060716	0.02746	0.040024	0.012656	0.024064	0.308291	0.099035	0.044425	0.027586	0.003053	0.003
78	na	3.53198	0.04617	0.019028	0.013723	0.035062	0.206352	0.035263	0.076256	0.055918	0.010485	0.018568	0.004714	0.014752	0.017737	0.009206	0.067394	0.029158	0.016704	0.060612	0.014131	0.248765
79	na	2.48488	0.028454	0.023511	0.005113	0.010746	0.014008	0.017861	0.007968	0.050904	0.010173	0.61678	0.016248	0.014709	0.024103	0.013788	0.032618	0.028693	0.015383	0.049244	0.003692	0.016
80	na	3.87451	0.04472	0.020998	0.038685	0.222669	0.039373	0.036318	0.020578	0.054112	0.029128	0.060429	0.010152	0.047301	0.006716	0.028414	0.025089	0.07443	0.103796	0.067946	0.012753	0.056395
81	na	3.79791	0.01754	0.031792	0.047795	0.208053	0.037934	0.055431	0.020247	0.066812	0.018132	0.077592	0.010826	0.03543	0.014969	0.008614	0.052804	0.101879	0.038853	0.123102	0.003401	0.028794
82	na	3.85338	0.026142	0.075714	0.002949	0.00554	0.128236	0.006135	0.072725	0.020742	0.03078	0.043728	0.043761	0.025186	0.003835	0.149687	0.080611	0.108835	0.052964	0.042241	0.030812	0.049377
83	na	3.47098	0.078929	0.032917	0.004238	0.010409	0.012342	0.050528	0.018509	0.023499	0.005526	0.020211	0.01572	0.038659	0.193995	0.270759	0.046328	0.069655	0.034606	0.057263	0.007045	0.008862
84	na	3.20534	0.316126	0.055911	0.002777	0.004809	0.001866	0.067268	0.005144	0.020931	0.003044	0.09424	0.014884	0.094185	0.016965	0.011133	0.011018	0.148668	0.096324	0.015481	0.015394	0.003831
85	na	3.77995	0.144639	0.025885	0.003518	0.010461	0.012235	0.074205	0.015146	0.031596	0.011463	0.05331	0.006586	0.067507	0.110564	0.046941	0.114341	0.105303	0.097744	0.043405	0.002456	0.022694
86	na	3.49361	0.064091	0.007843	0.004381	0.006989	0.006005	0.180714	0.066409	0.007441	0.018686	0.119259	0.002442	0.148036	0.072444	0.017306	0.110601	0.110671	0.036827	0.009036	0.003128	0.007692
87	na	3.08526	0.01777	0.017944	0.008328	0.034653	0.007823	0.027436	0.015603	0.029332	0.463654	0.021419	0.015321	0.010909	0.037852	0.0154	0.087844	0.067712	0.039994	0.051482	0.004002	0.025523
88	na	3.34963	0.008146	0.120736	0.219861	0.019903	0.016137	0.035469	0.010354	0.038945	0.006621	0.035922	0.008407	0.229511	0.023013	0.029746	0.01634	0.131484	0.021693	0.021398	0.00383	0.002483
89	na	3.5084	0.135545	0.072456	0.007397	0.006545	0.040192	0.050132	0.009497	0.013331	0.006076	0.079631	0.004427	0.010293	0.200048	0.005083	0.022104	0.149268	0.019993	0.125926	0.026698	0.015358
90	na	3.68113	0.029064	0.010623	0.007955	0.005501	0.004408	0.02885	0.042515	0.081806	0.070205	0.056081	0.022135	0.06028	0.003515	0.096728	0.150468	0.08332	0.182732	0.050129	0.005416	0.008269
91	na	2.68091	0.022345	0.023837	0.010149	0.008773	0.013515	0.018206	0.012071	0.012114	0.323018	0.017996	0.007414	0.017589	0.019839	0.009827	0.401257	0.036316	0.012828	0.013877	0.007718	0.011311
92	na	2.87466	0.052174	0.010255	0.011412	0.005823	0.029765	0.075872	0.018826	0.016872	0.009621	0.055442	0.012059	0.061631	0.021427	0.012249	0.026369	0.045897	0.508563	0.015022	0.005745	0.004976
93	na	2.85154	0.019127	0.00686	0.014736	0.020659	0.017292	0.520332	0.014574	0.014473	0.013862	0.036137	0.015373	0.009659	0.058805	0.038296	0.030721	0.093301	0.042301	0.010394	0.015082	0.008015
94	na	2.96619	0.017728	0.016233	0.041064	0.034011	0.008879	0.516706	0.016237	0.042561	0.028805	0.048515	0.014064	0.022349	0.027351	0.01786	0.038541	0.033392	0.040888	0.015216	0.006498	0.0131
95	na	3.43005	0.107025	0.032401	0.028442	0.007289	0.006579	0.132241	0.027007	0.016731	0.024091	0.02384	0.006711	0.019209	0.301605	0.014407	0.039947	0.116503	0.021919	0.053736	0.007745	0.012571
96	na	3.33713	0.024516	0.017247	0.017424	0.015391	0.029592	0.01253	0.008596	0.218893	0.009035	0.274583	0.01244	0.010444	0.022834	0.009258	0.023677	0.055877	0.070424	0.119456	0.006953	0.040828
97	na	3.87837	0.040904	0.038913	0.014193	0.044403	0.052857	0.063835	0.020807	0.029253	0.105955	0.048126	0.003633	0.026318	0.021315	0.049543	0.096345	0.043355	0.025741	0.062471	0.006453	0.205579
98	na	3.68661	0.045302	0.022298	0.006315	0.009037	0.012072	0.021945	0.041424	0.016812	0.13731	0.111759	0.012541	0.043898	0.023731	0.04468	0.199766	0.122061	0.067405	0.044174	0.009466	0.008003
99	na	3.00368	0.028434	0.021587	0.010175	0.015723	0.00754	0.052306	0.016358	0.009233	0.089177	0.045651	0.00423	0.018268	0.013127	0.016376	0.474365	0.025871	0.077728	0.034537	0.006118	0.033199
100	na	3.66368	0.173151	0.009978	0.007528	0.017192	0.012172	0.036936	0.063204	0.034058	0.012175	0.204682	0.013001	0.023725	0.084926	0.025562	0.06152	0.072329	0.030796	0.093541	0.005501	0.018022
101	na	3.6771	0.057986	0.012743	0.178359	0.035286	0.004116	0.034474	0.012025	0.034309	0.012922	0.121916	0.005053	0.043577	0.118476	0.01904	0.075633	0.053318	0.133655	0.039328	0.003142	0.00464
102	na	3.28635	0.021198	0.021351	0.005181	0.007575	0.055029	0.069703	0.026777	0.00805	0.037915	0.163419	0.00951	0.008563	0.013003	0.007748	0.3413	0.095208	0.017166	0.012435	0.0349	0.043969
103	na	3.67696	0.0918	0.014769	0.009566	0.016506	0.005715	0.037097	0.048498	0.026303	0.126838	0.073925	0.012019	0.084398	0.016141	0.015019	0.075699	0.069768	0.050724	0.21548	0.004313	0.005423
104	na	3.75457	0.035881	0.013202	0.030409	0.011718	0.165794	0.01954	0.011805	0.102002	0.011344	0.059668	0.006201	0.01276	0.024988	0.009764	0.076085	0.065955	0.04887	0.123833	0.138961	0.031219
105	na	3.99105	0.031006	0.087133	0.037841	0.017886	0.069869	0.018978	0.038809	0.041451	0.026086	0.20112	0.061661	0.045392	0.049019	0.024555	0.054727	0.064925	0.049151	0.043674	0.008257	0.028462
106	na	2.48834	0.031742	0.016296	0.015635	0.026739	0.008829	0.020302	0.011663	0.020965	0.018408	0.059459	0.005211	0.011819	0.01536	0.01036	0.620385	0.027137	0.024773	0.027218	0.008079	0.019619
107	na	3.67114	0.060753	0.014908	0.147802	0.246554	0.013246	0.021924	0.069203	0.016266	0.017003	0.064517	0.009073	0.043834	0.031606	0.010665	0.036745	0.077747	0.042042	0.055038	0.007166	0.013907
108	na	2.9588	0.022852	0.010898	0.004681	0.009115	0.018336	0.055081	0.018176	0.023186	0.02278	0.491104	0.008521	0.007335	0.082392	0.035918	0.028817	0.061265	0.043547	0.037644	0.00471	0.013643
109	na	3.45465	0.040294	0.177739	0.010324	0.03817	0.022868	0.028949	0.012961	0.066986	0.028729	0.105285	0.007288	0.005031	0.022106	0.023762	0.038485	0.038825	0.03657	0.285025	0.003718	0.006884
110	na	2.27576	0.00961	0.011591	0.015117	0.006806	0.013347	0.012712	0.010966	0.043862	0.022436	0.653272	0.004414	0.007223	0.058847	0.00815	0.037085	0.019795	0.021615	0.028984	0.005952	0.008218
111	na	3.62661	0.022875	0.005631	0.01293	0.050859	0.066469	0.017054	0.040758	0.037523	0.005821	0.063301	0.068563	0.014674	0.024327	0.020081	0.022786	0.126413	0.274421	0.037569	0.00873	0.079216
112	na	3.74368	0.044365	0.029704	0.185607	0.034484	0.008482	0.044865	0.027806	0.025801	0.010992	0.131186	0.007394	0.148508	0.036986	0.010328	0.100874	0.028652	0.023721	0.043621	0.008521	0.048106
113	na	3.25887	0.015668	0.010995	0.021285	0.018817	0.02918	0.012006	0.025592	0.012961	0.398419	0.057668	0.009127	0.023696	0.01956	0.049125	0.075933	0.131299	0.037193	0.020955	0.015331	0.015191
114	na	3.99034	0.053274	0.017586	0.078781	0.19042	0.05587	0.043937	0.019182	0.04771	0.083777	0.029915	0.0091	0.066007	0.028912	0.053866	0.02642	0.034637	0.041815	0.010551	0.048993	0.059246
115	na	3.47927	0.052001	0.014935	0.055006	0.362853	0.044755	0.023983	0.01786	0.034828	0.025885	0.063269	0.013361	0.021829	0.022606	0.02417	0.090574	0.05792	0.034993	0.017225	0.004255	0.017689
116	na	2.90677	0.020887	0.066257	0.010913	0.00882	0.012137	0.027871	0.006322	0.245191	0.010443	0.036476	0.001385	0.027257	0.015595	0.008413	0.017317	0.017487	0.067261	0.387711	0.006409	0.005849
117	na	3.48405	0.022617	0.048462	0.008808	0.01239	0.01317	0.014646	0.020639	0.036531	0.018258	0.116425	0.03916	0.007595	0.00792	0.088697	0.304739	0.098162	0.045151	0.069387	0.004937	0.022305
118	na	3.08846	0.038472	0.013252	0.010688	0.027719	0.015552	0.028251	0.014195	0.043181	0.038205	0.108944	0.005912	0.00485	0.027404	0.024167	0.46191	0.030744	0.037987	0.039311	0.010415	0.018841
119	na	3.39258	0.020709	0.041599	0.028539	0.013125	0.012495	0.046229	0.017175	0.35849	0.010067	0.057721	0.019083	0.022185	0.023155	0.024611	0.026118	0.039852	0.056638	0.152498	0.010615	0.019097
120	na	4.02776	0.047665	0.027823	0.0272	0.020369	0.054671	0.051472	0.027518	0.043465	0.03499	0.057589	0.022608	0.049802	0.045235	0.028664	0.034912	0.052742	0.024035	0.042064	0.184659	0.122519
121	na	3.12968	0.022385	0.036487	0.00998	0.006338	0.012598	0.018008	0.024241	0.0192	0.021014	0.146831	0.00893	0.031345	0.010114	0.007322	0.349692	0.193243	0.035303	0.02153	0.009393	0.016045
122	na	3.48283	0.01477	0.02732	0.001963	0.010184	0.049535	0.010339	0.050766	0.119052	0.010253	0.146144	0.012335	0.01626	0.035206	0.083444	0.067382	0.042433	0.029289	0.264055	0.002331	0.006941
123	na	3.22319	0.33256	0.04438	0.007699	0.011546	0.007545	0.15994	0.0102	0.017688	0.005447	0.054084	0.004415	0.01336	0.027446	0.010611	0.073965	0.121957	0.039417	0.046326	0.0061	0.005314
124	na	3.71636	0.035432	0.03517	0.013268	0.026047	0.041018	0.135281	0.022236	0.028338	0.013446	0.033773	0.014981	0.196171	0.049237	0.020786	0.035183	0.187879	0.018977	0.018808	0.019087	0.054882
125	na	3.91943	0.039738	0.076528	0.017617	0.01246	0.047323	0.056843	0.015504	0.035153	0.012482	0.140794	0.018176	0.133	0.019716	0.043086	0.061134	0.121526	0.049667	0.049954	0.005605	0.043693
126	na	3.27793	0.091336	0.038654	0.007292	0.016352	0.007434	0.180133	0.007773	0.009194	0.007203	0.301696	0.017046	0.025087	0.008149	0.016078	0.097141	0.081643	0.048658	0.02915	0.005594	0.004388
127	na	3.78857	0.102012	0.009464	0.037725	0.022275	0.030679	0.05388	0.031096	0.029358	0.022827	0.223154	0.010794	0.016485	0.015365	0.056916	0.063766	0.065406	0.08416	0.100312	0.012887	0.011439
128	na	3.88319	0.128487	0.011121	0.044772	0.014763	0.065062	0.023987	0.120739	0.022848	0.008067	0.103216	0.005089	0.064462	0.063357	0.011469	0.03958	0.068108	0.086481	0.072023	0.002767	0.043603
129	na	3.53316	0.18703	0.019433	0.004097	0.013226	0.009217	0.186016	0.010026	0.019508	0.071231	0.083228	0.008454	0.013374	0.018352	0.021648	0.118298	0.075814	0.069334	0.064117	0.001936	0.00566
130	na	3.53082	0.021103	0.044439	0.008777	0.01116	0.010039	0.010913	0.050013	0.008885	0.078938	0.082492	0.018819	0.015146	0.030502	0.016364	0.08647	0.067261	0.235367	0.185454	0.009868	0.007988
131	na	3.0493	0.235863	0.013665	0.006719	0.019124	0.004363	0.030881	0.044149	0.009626	0.003808	0.020257	0.013877	0.025901	0.316232	0.029106	0.011083	0.159417	0.018502	0.025985	0.004726	0.006717
132	na	3.05502	0.040948	0.012504	0.018442	0.010688	0.00654	0.375167	0.016239	0.151439	0.008181	0.036184	0.010907	0.017609	0.0238	0.020693	0.023829	0.178015	0.015906	0.017384	0.005402	0.010123
133	na	2.74939	0.037527	0.006715	0.049385	0.008146	0.010531	0.015004	0.004406	0.255641	0.021532	0.430311	0.014848	0.005812	0.019383	0.013707	0.022365	0.017479	0.015494	0.041969	0.002972	0.006772
134	na	2.90156	0.054228	0.044593	0.018847	0.013349	0.013653	0.018073	0.006784	0.011135	0.00364	0.03	0.009412	0.017985	0.021568	0.007869	0.019955	0.166155	0.447858	0.082598	0.004432	0.007866
135	na	3.65784	0.055042	0.021545	0.014283	0.021611	0.041048	0.04281	0.329026	0.02191	0.029641	0.035913	0.043057	0.029737	0.062144	0.046328	0.062763	0.05749	0.035315	0.021995	0.005891	0.022449
136	na	3.58147	0.073411	0.05349	0.007087	0.02152	0.024351	0.031429	0.014754	0.225559	0.004124	0.155589	0.065095	0.008941	0.016111	0.058298	0.015252	0.046932	0.027991	0.13239	0.00316	0.014515
137	na	3.84856	0.027375	0.014476	0.021793	0.024048	0.047327	0.021422	0.020012	0.079592	0.074895	0.103382	0.220231	0.008837	0.057354	0.025366	0.035339	0.06451	0.061466	0.052875	0.006418	0.033283
138	na	2.9779	0.054372	0.011307	0.017686	0.005725	0.015314	0.030574	0.006889	0.45043	0.021615	0.159468	0.024359	0.013154	0.059121	0.008256	0.015796	0.036465	0.023678	0.026272	0.012471	0.007049
139	na	3.85706	0.032041	0.0228	0.014008	0.017906	0.060749	0.061048	0.035207	0.046188	0.019496	0.231139	0.015682	0.019705	0.034241	0.023545	0.053383	0.044657	0.064113	0.03074	0.126996	0.046356
140	na	3.77984	0.041801	0.021213	0.032313	0.065799	0.015297	0.051587	0.261172	0.060473	0.010581	0.047026	0.010326	0.035066	0.024633	0.063219	0.02221	0.103344	0.053248	0.042785	0.009966	0.027943
141	na	2.54333	0.021327	0.017595	0.015917	0.013814	0.033663	0.044218	0.013965	0.024057	0.009619	0.018007	0.004657	0.010073	0.043369	0.006679	0.021875	0.604514	0.03994	0.038723	0.005147	0.01284
142	na	3.55023	0.031743	0.017225	0.01331	0.01805	0.03639	0.051024	0.030067	0.019502	0.031049	0.073413	0.019026	0.326392	0.047621	0.019552	0.039767	0.137228	0.023545	0.031397	0.013329	0.020369
143	na	2.90072	0.018544	0.038854	0.005125	0.005672	0.008465	0.037937	0.028342	0.109063	0.012713	0.481	0.009977	0.009548	0.041545	0.006436	0.02896	0.0935	0.018705	0.025614	0.01116	0.00884
144	na	3.53184	0.124413	0.032017	0.014795	0.016158	0.014715	0.086067	0.008984	0.040251	0.021993	0.029259	0.042022	0.323102	0.035387	0.026025	0.009714	0.038389	0.053158	0.055459	0.012043	0.016051
145	na	3.5579	0.0656	0.025505	0.337239	0.03431	0.008942	0.080457	0.048818	0.030816	0.03215	0.044312	0.016682	0.013049	0.029873	0.015483	0.052481	0.043055	0.078542	0.019435	0.008267	0.014983
146	na	2.99175	0.17382	0.012616	0.016568	0.005173	0.005418	0.02267	0.007844	0.00656	0.012094	0.02484	0.003519	0.065298	0.010192	0.013136	0.014944	0.305858	0.2342	0.049513	0.003217	0.012517
147	na	2.93368	0.015109	0.053035	0.01052	0.015049	0.017569	0.020267	0.024999	0.071556	0.012737	0.030208	0.008821	0.023544	0.018282	0.029652	0.0281	0.022693	0.510467	0.066927	0.007564	0.012901
148	na	3.20388	0.027707	0.013832	0.020807	0.008423	0.019762	0.020286	0.023833	0.068187	0.010338	0.041073	0.011424	0.025613	0.063002	0.013891	0.025371	0.062532	0.064227	0.034734	0.006942	0.438018
149	na	3.1859	0.023139	0.02147	0.008159	0.011532	0.01913	0.027965	0.01308	0.034851	0.022597	0.027245	0.007357	0.011785	0.024428	0.392092	0.182154	0.059012	0.044654	0.040132	0.013989	0.015228
150	na	2.37712	0.018387	0.01096	0.012841	0.019337	0.006259	0.020302	0.011372	0.009037	0.025849	0.077508	0.00608	0.005223	0.047142	0.012793	0.62363	0.051183	0.008815	0.009163	0.009394	0.014723
151	na	2.6645	0.024249	0.006667	0.0144	0.020491	0.010182	0.024981	0.012626	0.008179	0.038623	0.061684	0.00726	0.007129	0.017063	0.015136	0.035709	0.111499	0.546819	0.02547	0.005223	0.00661
152	na	1.98576	0.013864	0.004204	0.005421	0.012987	0.012991	0.021811	0.020556	0.006941	0.033495	0.018951	0.003879	0.008006	0.021775	0.030279	0.716574	0.032092	0.008079	0.0104	0.004354	0.013342
153	na	2.7148	0.551988	0.013389	0.010077	0.01099	0.025781	0.032932	0.007173	0.016124	0.008154	0.038511	0.003425	0.008873	0.027438	0.021079	0.039088	0.069238	0.064439	0.033429	0.006254	0.011618
154	na	2.38766	0.009781	0.02268	0.005324	0.010076	0.004126	0.008771	0.002922	0.244967	0.014558	0.505304	0.006383	0.006894	0.010191	0.003921	0.027748	0.019207	0.012997	0.072389	0.005875	0.005886
155	na	2.81823	0.026704	0.012124	0.015187	0.005478	0.010379	0.046871	0.006666	0.043706	0.01221	0.033742	0.004113	0.011172	0.011378	0.016312	0.038605	0.155757	0.058102	0.479961	0.003022	0.008511
156	na	2.10093	0.02238	0.009821	0.004858	0.015476	0.003797	0.017028	0.012337	0.014166	0.012419	0.010996	0.003441	0.006252	0.017071	0.027471	0.687155	0.061549	0.024382	0.03488	0.003791	0.01073
157	na	3.02178	0.078763	0.033177	0.014203	0.003417	0.003193	0.011832	0.006062	0.141397	0.008764	0.015872	0.004154	0.010067	0.008949	0.014874	0.025574	0.324078	0.201591	0.084333	0.005045	0.004657
158	na	3.05575	0.055632	0.020125	0.006798	0.009691	0.010755	0.430554	0.029162	0.019126	0.00557	0.102823	0.027578	0.044981	0.018392	0.016415	0.015316	0.122641	0.037368	0.011601	0.00253	0.012942
159	na	2.9447	0.029874	0.019844	0.020835	0.008057	0.00784	0.01945	0.012201	0.066496	0.012121	0.469231	0.140903	0.012173	0.014971	0.016289	0.031332	0.035581	0.016526	0.050241	0.005729	0.010308
160	na	3.40652	0.016033	0.035093	0.400731	0.080697	0.016962	0.037227	0.01342	0.033782	0.010041	0.030815	0.020152	0.040089	0.029796	0.028264	0.035595	0.023161	0.044936	0.062332	0.021165	0.019709
161	na	2.85874	0.280896	0.007842	0.005725	0.003338	0.004536	0.093401	0.002887	0.008242	0.01401	0.021782	0.002877	0.004948	0.23761	0.012351	0.04287	0.209903	0.020057	0.021889	0.002435	0.002403
162	na	2.14529	0.031498	0.004877	0.007365	0.017688	0.019799	0.034245	0.008723	0.020185	0.022245	0.025444	0.004195	0.008917	0.031044	0.008496	0.688721	0.022467	0.009901	0.013674	0.007704	0.01281
163	na	3.42338	0.024512	0.057774	0.006438	0.009123	0.021363	0.022713	0.007954	0.209504	0.009563	0.096922	0.070472	0.004829	0.00386	0.017431	0.014206	0.047792	0.153018	0.193616	0.017987	0.010922
164	na	3.01989	0.397145	0.101807	0.00552	0.001778	0.00235	0.013142	0.006057	0.051522	0.015367	0.024336	0.013747	0.031772	0.026521	0.01647	0.016939	0.119249	0.019098	0.127441	0.003147	0.006591
165	na	2.77761	0.172645	0.028916	0.007442	0.005696	0.009842	0.048471	0.005585	0.017363	0.00163	0.027174	0.0065	0.055459	0.050183	0.007094	0.006803	0.459061	0.069102	0.012985	0.001639	0.00641
166	na	2.76152	0.026644	0.005307	0.018392	0.053938	0.005846	0.009305	0.019463	0.019875	0.009209	0.500126	0.031829	0.008292	0.013344	0.125817	0.010194	0.092777	0.024078	0.016961	0.003955	0.004647
167	na	3.59532	0.02784	0.027971	0.013364	0.010077	0.017228	0.085518	0.019082	0.042893	0.009016	0.257727	0.168552	0.028203	0.019488	0.023598	0.050468	0.098269	0.040127	0.031439	0.013602	0.015538
168	na	3.44664	0.158872	0.018176	0.01096	0.010048	0.016214	0.019498	0.011436	0.028628	0.017778	0.032016	0.015275	0.017364	0.065475	0.232071	0.053941	0.201467	0.042685	0.033356	0.003198	0.011543
169	na	3.00249	0.086084	0.012582	0.007694	0.051631	0.011953	0.488156	0.031072	0.03651	0.037725	0.039249	0.004238	0.018911	0.019857	0.011114	0.027855	0.033357	0.027229	0.037776	0.007954	0.009054
170	na	2.14975	0.030927	0.009532	0.01893	0.009017	0.021349	0.02682	0.012236	0.012417	0.009389	0.03034	0.004277	0.007668	0.01549	0.012801	0.03862	0.686814	0.025729	0.017122	0.00686	0.003665
171	na	2.92363	0.011199	0.062242	0.044835	0.023672	0.008666	0.039886	0.011106	0.022842	0.010698	0.054932	0.031596	0.019326	0.013603	0.017025	0.030377	0.025079	0.511416	0.050469	0.003025	0.008007
172	na	2.67178	0.10259	0.025756	0.003654	0.008988	0.010836	0.010771	0.007288	0.106866	0.010189	0.521649	0.003292	0.009899	0.020053	0.045723	0.022896	0.03725	0.016344	0.02843	0.001781	0.005745
173	na	3.20973	0.094758	0.012874	0.011999	0.017548	0.008148	0.025118	0.029577	0.01176	0.047237	0.03783	0.00372	0.015697	0.408452	0.063668	0.035042	0.093343	0.03889	0.029367	0.002417	0.012556
174	na	1.78071	0.006	0.004781	0.01095	0.013703	0.005022	0.023299	0.006561	0.010289	0.009655	0.018124	0.006979	0.025242	0.014595	0.008377	0.753238	0.015085	0.04346	0.013553	0.006194	0.004895
175	na	2.19729	0.016412	0.006599	0.013992	0.015595	0.010125	0.011099	0.007867	0.00797	0.076204	0.027186	0.005835	0.01432	0.020784	0.005827	0.662853	0.05013	0.014158	0.017368	0.007363	0.008313
176	na	2.40626	0.192096	0.007987	0.004656	0.007644	0.009888	0.074696	0.011559	0.023115	0.006152	0.015115	0.002266	0.004389	0.008684	0.008238	0.024974	0.540222	0.026225	0.020201	0.003482	0.00841
177	na	2.32997	0.014028	0.012404	0.009051	0.027841	0.028288	0.642326	0.01147	0.024391	0.007099	0.042121	0.00596	0.006421	0.008403	0.008792	0.03114	0.037631	0.017675	0.053524	0.004234	0.007203
178	na	3.43389	0.362973	0.010436	0.026928	0.009177	0.004121	0.031847	0.016687	0.024678	0.018529	0.053928	0.013419	0.057197	0.062268	0.019587	0.067121	0.070388	0.058224	0.051589	0.003588	0.037314
179	na	2.6246	0.574086	0.024111	0.006704	0.029641	0.017803	0.044869	0.010556	0.010598	0.030915	0.054992	0.009671	0.011093	0.014379	0.011705	0.018973	0.072289	0.014158	0.034047	0.004523	0.004887
180	na	2.26036	0.03856	0.007338	0.021949	0.015503	0.0327	0.670354	0.007142	0.017079	0.014934	0.022817	0.008298	0.007663	0.011646	0.018618	0.024966	0.019393	0.024703	0.015128	0.010248	0.01096
181	na	3.59311	0.268001	0.024133	0.009536	0.017067	0.086164	0.086397	0.034874	0.006079	0.020972	0.08782	0.04409	0.010906	0.005555	0.076302	0.05059	0.103726	0.022687	0.016283	0.006338	0.022481
182	na	2.89899	0.507986	0.011383	0.008224	0.005434	0.016859	0.054338	0.037684	0.0103	0.005782	0.031629	0.00817	0.061061	0.016573	0.015446	0.016829	0.069887	0.039046	0.04666	0.010303	0.026406
183	na	2.87166	0.053277	0.016463	0.012605	0.013169	0.009932	0.019933	0.014407	0.141902	0.010572	0.03541	0.006436	0.006709	0.018579	0.010288	0.025875	0.045266	0.061517	0.478872	0.001581	0.017208
184	na	3.27752	0.051247	0.018421	0.005414	0.011522	0.017349	0.077389	0.032988	0.021529	0.414813	0.051819	0.010829	0.012719	0.060311	0.015886	0.066199	0.033771	0.030669	0.041543	0.012175	0.013406
185	na	2.64791	0.059915	0.012429	0.013264	0.055746	0.009502	0.57188	0.02338	0.010702	0.004206	0.037551	0.005444	0.013804	0.021954	0.022065	0.050841	0.029875	0.019895	0.018064	0.003065	0.016418
186	na	3.43605	0.017172	0.021021	0.006242	0.011286	0.057735	0.007432	0.07342	0.115693	0.013962	0.128916	0.003719	0.021111	0.028291	0.116158	0.028798	0.018428	0.034905	0.276607	0.001469	0.017634
187	na	3.0298	0.0954	0.02066	0.017526	0.009886	0.009231	0.453528	0.006177	0.044009	0.015726	0.037294	0.005971	0.00389	0.047634	0.007531	0.039216	0.090524	0.022934	0.042742	0.006196	0.023926
188	na	2.92316	0.100856	0.011063	0.015612	0.021451	0.007102	0.044206	0.016256	0.012444	0.015382	0.033686	0.003552	0.012524	0.019329	0.026043	0.019159	0.182886	0.429974	0.014372	0.003594	0.010509
189	na	3.32128	0.024724	0.052201	0.005418	0.011885	0.007331	0.04689	0.027497	0.045872	0.011308	0.382129	0.057962	0.006836	0.022277	0.049556	0.018142	0.047843	0.044683	0.115758	0.010622	0.011068
190	na	3.32916	0.183118	0.04103	0.010548	0.005133	0.005097	0.1666	0.009954	0.036712	0.004348	0.024473	0.020869	0.014886	0.01549	0.01357	0.022106	0.072926	0.107476	0.232436	0.002173	0.011054
191	na	3.20277	0.019787	0.012987	0.015841	0.009142	0.01674	0.035551	0.024247	0.04312	0.015816	0.425418	0.131245	0.01569	0.01887	0.027515	0.049281	0.044089	0.028283	0.039665	0.011575	0.015137
192	na	3.50727	0.02644	0.01712	0.026214	0.35791	0.022941	0.057917	0.009226	0.04242	0.028931	0.029691	0.015617	0.052797	0.029045	0.012942	0.078303	0.04305	0.041901	0.025493	0.005662	0.076382
193	na	3.26336	0.042584	0.015543	0.004993	0.021979	0.010003	0.052553	0.003759	0.016948	0.015272	0.270855	0.031689	0.041468	0.022117	0.076258	0.00726	0.261717	0.066459	0.027977	0.006508	0.004057
194	na	3.34874	0.026966	0.010636	0.053776	0.028072	0.011623	0.006284	0.005102	0.278823	0.017747	0.109429	0.012359	0.006709	0.017082	0.030685	0.074643	0.032589	0.054417	0.205084	0.008808	0.009165
195	na	2.12662	0.013804	0.017508	0.008429	0.02306	0.010722	0.007635	0.008364	0.01153	0.020901	0.02314	0.004305	0.006936	0.034486	0.010623	0.691957	0.034697	0.034019	0.019036	0.007337	0.011509
196	na	3.83021	0.07875	0.018579	0.017138	0.015618	0.019932	0.052898	0.014065	0.069119	0.014542	0.07469	0.17119	0.019784	0.026506	0.051279	0.041127	0.137127	0.073559	0.089038	0.005878	0.009179
197	na	3.22852	0.144102	0.024755	0.029614	0.00816	0.01243	0.015782	0.005413	0.271696	0.006162	0.02332	0.016889	0.014763	0.01393	0.010163	0.006169	0.082838	0.217007	0.072886	0.015436	0.008486
198	na	3.3731	0.033977	0.013736	0.006867	0.00983	0.019403	0.025444	0.015665	0.017551	0.287503	0.088363	0.016478	0.027561	0.015669	0.05307	0.03472	0.225497	0.050426	0.03653	0.004486	0.017223
199	na	2.3724	0.024951	0.011046	0.005719	0.01442	0.010634	0.017404	0.019359	0.014427	0.019431	0.015705	0.017909	0.008868	0.0236	0.011014	0.644127	0.032994	0.021174	0.054184	0.004753	0.028282
200	na	2.74015	0.021247	0.008872	0.010887	0.027158	0.022849	0.562171	0.01672	0.023559	0.01328	0.043089	0.008579	0.013111	0.022146	0.015081	0.019751	0.046283	0.067642	0.025405	0.007633	0.024537
201	na	3.03266	0.056779	0.036843	0.011125	0.005543	0.008711	0.014445	0.005324	0.254303	0.012143	0.304316	0.016115	0.009182	0.012085	0.01054	0.012908	0.037017	0.039039	0.144411	0.004265	0.004906
202	na	3.85398	0.060984	0.041527	0.00638	0.007941	0.04019	0.0496	0.103309	0.034453	0.027908	0.08234	0.013625	0.205379	0.019934	0.037928	0.031362	0.050295	0.103151	0.050042	0.010372	0.023279
203	na	3.053	0.050474	0.024361	0.483826	0.04014	0.007023	0.023129	0.011017	0.017314	0.060474	0.056083	0.006793	0.021012	0.032597	0.017311	0.023406	0.056063	0.01406	0.026596	0.009218	0.019103
204	na	1.98108	0.022629	0.009424	0.012934	0.009407	0.005418	0.007839	0.015112	0.007328	0.013001	0.039303	0.00714	0.009901	0.007309	0.020811	0.720588	0.013984	0.019267	0.024341	0.007944	0.02632
205	na	3.75726	0.090379	0.06035	0.016457	0.012759	0.005174	0.077111	0.01113	0.068682	0.032807	0.033088	0.006363	0.202523	0.020455	0.024767	0.029299	0.100902	0.108775	0.069696	0.009888	0.019394
206	na	3.46155	0.040528	0.031931	0.007371	0.005118	0.361546	0.02033	0.041422	0.019025	0.029402	0.095768	0.010222	0.03135	0.030218	0.046041	0.04325	0.080391	0.014446	0.041816	0.013284	0.036543
207	na	3.69162	0.02101	0.020477	0.030671	0.027192	0.050592	0.041623	0.012311	0.017086	0.008779	0.092555	0.006865	0.017268	0.023829	0.043305	0.08676	0.041256	0.024853	0.093352	0.271305	0.068909
208	na	1.7164	0.005597	0.008469	0.004672	0.008122	0.00537	0.011848	0.006524	0.008271	0.056357	0.02718	0.005998	0.012029	0.009569	0.012388	0.75882	0.025283	0.013013	0.007418	0.004199	0.008873
209	na	2.92465	0.020709	0.012061	0.021437	0.01455	0.030537	0.515232	0.013442	0.008361	0.016915	0.039166	0.006926	0.043956	0.017823	0.014419	0.036345	0.059434	0.021939	0.044662	0.005926	0.056161
210	na	3.43502	0.025305	0.030164	0.071433	0.284851	0.02646	0.060267	0.007438	0.008331	0.01977	0.200428	0.013616	0.025774	0.012577	0.019536	0.064797	0.051208	0.048788	0.015381	0.007779	0.006099
211	na	3.51007	0.095516	0.029648	0.026927	0.016709	0.02002	0.061437	0.00466	0.016157	0.0072	0.332852	0.05215	0.035942	0.033975	0.010018	0.013943	0.068683	0.079628	0.046411	0.012452	0.03567
212	na	2.97301	0.053862	0.018037	0.023512	0.008577	0.02077	0.49535	0.021025	0.035686	0.041179	0.094434	0.023366	0.015966	0.025278	0.013044	0.026557	0.040847	0.019111	0.009766	0.006216	0.007417
213	na	2.12758	0.014033	0.006641	0.013026	0.019553	0.008609	0.01543	0.004375	0.016529	0.013305	0.028652	0.006015	0.027653	0.013556	0.01444	0.694471	0.023074	0.034548	0.025204	0.005923	0.014964
214	na	3.75948	0.087179	0.011053	0.008224	0.009111	0.019724	0.030325	0.067492	0.064469	0.174349	0.061832	0.023007	0.046284	0.014936	0.055476	0.189543	0.041608	0.01774	0.047629	0.014807	0.01521
215	na	3.28014	0.089166	0.009495	0.018169	0.008005	0.008457	0.051396	0.005528	0.011491	0.05279	0.039971	0.005535	0.024577	0.016886	0.055904	0.032677	0.21582	0.298901	0.045614	0.003458	0.006162
216	na	2.73704	0.027583	0.006335	0.009432	0.010134	0.020476	0.02195	0.032981	0.01393	0.057926	0.025092	0.007045	0.01191	0.021507	0.007543	0.538833	0.050369	0.099737	0.015621	0.007637	0.01396
217	na	3.42413	0.081845	0.019317	0.003983	0.004334	0.011973	0.012876	0.005666	0.076609	0.00844	0.123084	0.024514	0.020556	0.006698	0.045873	0.018555	0.223099	0.181247	0.104736	0.008675	0.017919
218	na	3.17722	0.29345	0.026856	0.010843	0.00813	0.031463	0.019584	0.009046	0.019339	0.01219	0.078551	0.004608	0.008637	0.01563	0.014449	0.023962	0.250457	0.095854	0.061805	0.00669	0.008458
219	na	3.5943	0.045501	0.018418	0.025525	0.0226	0.023861	0.025246	0.065365	0.014915	0.01077	0.165755	0.012725	0.017657	0.016173	0.010711	0.032623	0.111586	0.120799	0.019103	0.014944	0.225723
220	na	3.64823	0.047473	0.014123	0.206481	0.214288	0.024406	0.08554	0.047517	0.019655	0.021697	0.023686	0.020687	0.010219	0.023638	0.059862	0.073236	0.019964	0.043464	0.012257	0.021889	0.009919
221	na	2.29664	0.013468	0.009224	0.006464	0.034349	0.015052	0.018121	0.012398	0.021907	0.032618	0.051689	0.008113	0.014432	0.021875	0.012968	0.659026	0.022645	0.012805	0.015047	0.007463	0.010338
222	na	3.66591	0.150333	0.043059	0.007283	0.018016	0.04346	0.128875	0.014844	0.034979	0.015053	0.019296	0.047002	0.078715	0.008701	0.009861	0.009493	0.172678	0.120726	0.012759	0.009264	0.055602
223	na	3.78496	0.165805	0.132754	0.019024	0.022834	0.019078	0.035254	0.018597	0.02198	0.018969	0.175138	0.022319	0.018795	0.041304	0.030368	0.026878	0.071795	0.025128	0.084711	0.015186	0.034084
224	na	3.90276	0.041937	0.015383	0.026424	0.021833	0.026007	0.01737	0.052915	0.028586	0.081083	0.104801	0.01088	0.165989	0.030804	0.07419	0.044755	0.03559	0.059344	0.131321	0.009888	0.0209
225	na	3.54748	0.013349	0.018372	0.014244	0.022867	0.025208	0.059359	0.014784	0.181802	0.011069	0.222812	0.011545	0.033739	0.01917	0.021762	0.033189	0.089237	0.032219	0.148103	0.012545	0.014625
226	na	3.12025	0.023688	0.015277	0.016626	0.015151	0.02138	0.033127	0.018733	0.025602	0.014247	0.438469	0.008918	0.013296	0.031	0.022972	0.034495	0.145542	0.051121	0.044418	0.010626	0.015313
227	na	3.69078	0.053523	0.02271	0.021555	0.026091	0.043675	0.016287	0.023368	0.044018	0.317773	0.068827	0.014429	0.036801	0.02832	0.053363	0.027171	0.063553	0.048901	0.053699	0.012081	0.023854
228	na	3.41073	0.037831	0.008524	0.008373	0.043841	0.009441	0.341534	0.014714	0.018322	0.019835	0.073739	0.01187	0.041592	0.046713	0.011919	0.070586	0.088681	0.103471	0.033657	0.006374	0.008982
229	na	3.54845	0.045392	0.02149	0.012185	0.013267	0.046163	0.046503	0.040758	0.021953	0.361386	0.045774	0.009126	0.062386	0.047475	0.042905	0.035177	0.056368	0.02909	0.029075	0.020165	0.013363
230	na	3.06503	0.040042	0.042766	0.008541	0.053538	0.150668	0.013176	0.019038	0.010596	0.005313	0.418185	0.003688	0.011658	0.014382	0.01508	0.01424	0.014024	0.090385	0.023703	0.036569	0.014409
231	na	3.71383	0.035129	0.014911	0.006423	0.01701	0.008106	0.095756	0.086394	0.049919	0.089137	0.083796	0.021473	0.011523	0.03224	0.136885	0.182917	0.063275	0.014159	0.041627	0.002716	0.006603
232	na	3.61608	0.035235	0.022848	0.011816	0.010761	0.008181	0.017139	0.051462	0.043348	0.033243	0.055166	0.01057	0.039285	0.032464	0.020312	0.248237	0.07003	0.192568	0.051035	0.007944	0.038357
233	na	2.77491	0.177469	0.003786	0.004589	0.003935	0.007477	0.026565	0.023636	0.014542	0.00624	0.020863	0.018365	0.022376	0.30144	0.012515	0.017286	0.006558	0.307101	0.01798	0.003665	0.003609
234	na	3.35177	0.325337	0.019227	0.074953	0.011634	0.00802	0.045508	0.02068	0.053899	0.010264	0.022983	0.005425	0.019843	0.077236	0.014484	0.031673	0.165718	0.014017	0.062335	0.007498	0.009265
235	na	3.62583	0.047096	0.107952	0.011428	0.012065	0.015623	0.041013	0.014551	0.020464	0.047576	0.17804	0.006097	0.009058	0.065017	0.199481	0.028862	0.045875	0.106431	0.015678	0.020561	0.007132
236	na	2.68339	0.021238	0.013027	0.005466	0.023959	0.007372	0.025647	0.008306	0.007336	0.172732	0.019513	0.006031	0.010603	0.045367	0.009211	0.507671	0.033251	0.042415	0.02881	0.006542	0.005499
237	na	3.15918	0.333725	0.05707	0.011014	0.010836	0.004638	0.125114	0.04171	0.006867	0.007687	0.026377	0.018863	0.012909	0.012552	0.036719	0.040306	0.192535	0.043514	0.011402	0.001756	0.004405
238	na	3.48024	0.19284	0.015929	0.014123	0.017394	0.010811	0.039543	0.029124	0.06195	0.006678	0.238135	0.083271	0.029911	0.014283	0.04874	0.024353	0.125188	0.022028	0.016676	0.003292	0.00573
239	na	3.25976	0.262814	0.035984	0.016758	0.013688	0.004663	0.033278	0.012423	0.075355	0.011705	0.048002	0.068896	0.007094	0.013242	0.012516	0.011726	0.045416	0.032013	0.275144	0.00454	0.014744
240	na	3.66758	0.09663	0.010301	0.249465	0.029171	0.008148	0.067836	0.047494	0.039641	0.01459	0.075241	0.005983	0.059568	0.009538	0.015945	0.031896	0.099591	0.077464	0.042604	0.007824	0.011071
241	na	3.23006	0.041865	0.012234	0.007809	0.025419	0.060944	0.037145	0.016905	0.064529	0.023936	0.057809	0.010184	0.019006	0.025615	0.436875	0.052464	0.038258	0.025201	0.026638	0.008164	0.009002
242	na	3.33181	0.035773	0.060158	0.027273	0.022592	0.015305	0.026677	0.012747	0.04404	0.008067	0.034814	0.077001	0.00874	0.019792	0.023958	0.061688	0.046141	0.041659	0.407241	0.005978	0.020355
243	na	2.37994	0.025256	0.007538	0.020646	0.012441	0.019949	0.016657	0.00517	0.019686	0.131042	0.021631	0.007376	0.006614	0.011958	0.010672	0.605965	0.024924	0.012457	0.02512	0.004281	0.010618
244	na	3.51488	0.045028	0.014341	0.085928	0.305619	0.006608	0.069247	0.00594	0.042743	0.0238	0.033899	0.00802	0.051331	0.03238	0.018219	0.039701	0.053149	0.022096	0.127907	0.005293	0.008753
245	na	2.92349	0.084759	0.021343	0.004514	0.014425	0.006695	0.23211	0.004893	0.00657	0.006362	0.022051	0.002044	0.006735	0.19894	0.01134	0.019243	0.295526	0.028449	0.016252	0.002564	0.015185
246	na	2.56656	0.013122	0.023049	0.006251	0.007935	0.011833	0.016498	0.036745	0.008403	0.010716	0.016526	0.005047	0.029267	0.026838	0.038337	0.595243	0.053663	0.032858	0.01536	0.00584	0.046469
247	na	3.54103	0.048116	0.161834	0.008569	0.014442	0.014481	0.085482	0.079848	0.019637	0.019839	0.016505	0.004618	0.097997	0.047946	0.013094	0.02101	0.245185	0.064593	0.017611	0.004991	0.014203
248	na	3.29996	0.172595	0.076513	0.011999	0.014376	0.00587	0.01802	0.014988	0.010201	0.00801	0.04688	0.004828	0.004996	0.294848	0.029377	0.031157	0.098803	0.109599	0.031088	0.010071	0.005781
249	na	2.70003	0.039223	0.012227	0.019113	0.011416	0.008358	0.559736	0.016287	0.020289	0.012866	0.064359	0.005964	0.010153	0.026734	0.015713	0.074179	0.034372	0.020464	0.029034	0.011424	0.008089
250	na	3.70481	0.099794	0.061264	0.018015	0.005319	0.017477	0.076425	0.035191	0.02993	0.0208	0.04706	0.024202	0.264342	0.047622	0.023374	0.030229	0.106922	0.033696	0.037117	0.011468	0.009753
251	na	3.04816	0.378734	0.024012	0.010558	0.011556	0.021175	0.01975	0.009802	0.085027	0.011673	0.165241	0.006938	0.015154	0.010315	0.007797	0.013786	0.026668	0.021612	0.138197	0.006549	0.015458
252	na	3.11234	0.055656	0.027277	0.024619	0.479074	0.017147	0.017274	0.020063	0.028913	0.016201	0.047951	0.010029	0.029841	0.020269	0.013065	0.060356	0.039909	0.010846	0.042417	0.017632	0.021461
253	na	3.41838	0.024707	0.007075	0.021489	0.026165	0.033965	0.026539	0.015342	0.345474	0.012557	0.137339	0.034037	0.016426	0.008546	0.069444	0.032023	0.034643	0.089472	0.033304	0.01548	0.015973
254	na	3.91346	0.038472	0.027983	0.037414	0.246007	0.056965	0.053943	0.020225	0.0405	0.066364	0.045639	0.017741	0.023745	0.031979	0.072417	0.045072	0.057361	0.044852	0.037316	0.012172	0.023834
255	na	3.22017	0.019945	0.011166	0.443418	0.030301	0.013908	0.020246	0.009085	0.030645	0.018749	0.046238	0.008481	0.061621	0.056239	0.020984	0.04086	0.048141	0.043601	0.018784	0.009112	0.048477
256	na	2.98966	0.070215	0.024942	0.003721	0.012308	0.007782	0.054103	0.007052	0.012193	0.006618	0.472384	0.015472	0.03203	0.022142	0.041884	0.030219	0.064505	0.05413	0.059842	0.003499	0.004961
257	na	2.46322	0.018531	0.042232	0.002361	0.010541	0.037976	0.037432	0.005001	0.127025	0.006023	0.57912	0.021727	0.007773	0.008099	0.006728	0.006994	0.015187	0.025987	0.027107	0.007299	0.006856
258	na	3.37995	0.039348	0.048493	0.011105	0.023762	0.389075	0.057973	0.022221	0.009408	0.032675	0.087909	0.015718	0.011832	0.026039	0.031047	0.058393	0.023673	0.018607	0.062514	0.006168	0.02404
259	na	3.13684	0.130124	0.014235	0.007395	0.024096	0.008473	0.103629	0.010254	0.046067	0.003197	0.360399	0.019198	0.013284	0.012634	0.011862	0.020702	0.056403	0.017105	0.131017	0.004675	0.00525
260	na	3.16511	0.349314	0.015761	0.025974	0.008487	0.012794	0.046845	0.014205	0.014135	0.007292	0.022787	0.012241	0.007562	0.029347	0.008	0.020461	0.139865	0.075654	0.166146	0.009272	0.013859
261	na	2.35856	0.018773	0.011881	0.013391	0.016288	0.010804	0.029092	0.011483	0.016403	0.055398	0.023281	0.010858	0.00934	0.013351	0.02833	0.647658	0.028383	0.02365	0.015998	0.007691	0.007945
262	na	2.90316	0.151732	0.012616	0.010052	0.01557	0.009677	0.058703	0.012106	0.016099	0.004848	0.013159	0.006521	0.021315	0.009992	0.04157	0.031397	0.467135	0.025502	0.057963	0.005423	0.02862
263	na	3.01705	0.248199	0.040149	0.007528	0.004619	0.007176	0.060222	0.011484	0.00719	0.00533	0.025557	0.016662	0.043799	0.006229	0.007577	0.014032	0.10292	0.329481	0.051121	0.005275	0.00545
264	na	3.05598	0.035727	0.01253	0.006948	0.021308	0.076616	0.032164	0.02078	0.027088	0.035891	0.481147	0.007098	0.011676	0.024982	0.049115	0.013421	0.023319	0.061843	0.029744	0.015844	0.01276
265	na	3.28851	0.06641	0.034192	0.00649	0.002426	0.003121	0.018127	0.006176	0.144479	0.003679	0.2808	0.036965	0.007896	0.098142	0.018905	0.007384	0.06523	0.071332	0.122041	0.001917	0.004286
266	na	3.2164	0.018715	0.016678	0.012148	0.013468	0.008703	0.010134	0.010519	0.135393	0.058922	0.346811	0.007731	0.005127	0.00536	0.018027	0.083545	0.036744	0.061557	0.125649	0.010502	0.014267
267	na	2.21402	0.020837	0.009044	0.006658	0.013506	0.006979	0.021278	0.01001	0.006428	0.221859	0.035544	0.003556	0.012544	0.011646	0.018114	0.570976	0.012352	0.008018	0.003702	0.002357	0.004591
268	na	3.18707	0.015087	0.033622	0.003581	0.018825	0.010496	0.171954	0.02041	0.046071	0.00531	0.018871	0.003741	0.028655	0.057811	0.006129	0.007065	0.288334	0.078335	0.177868	0.003541	0.004293
269	na	2.83508	0.080112	0.023306	0.018871	0.006698	0.004171	0.018998	0.019643	0.023065	0.011536	0.019981	0.007421	0.011751	0.072115	0.016047	0.026227	0.499867	0.104509	0.021704	0.008431	0.005544
270	na	3.45153	0.0683	0.016997	0.014541	0.013687	0.008722	0.035514	0.030663	0.0538	0.010865	0.080988	0.005202	0.042418	0.009909	0.065343	0.048944	0.089877	0.052962	0.336294	0.003654	0.011319
271	na	2.95301	0.413509	0.011205	0.006406	0.015475	0.018639	0.193516	0.007585	0.015979	0.008175	0.043615	0.018012	0.00976	0.027581	0.007596	0.052915	0.094029	0.010034	0.021715	0.005068	0.019185
272	na	2.91753	0.027572	0.006144	0.01168	0.024253	0.014681	0.053141	0.501694	0.015461	0.012439	0.044448	0.006711	0.007501	0.023867	0.073007	0.048749	0.066154	0.023372	0.023172	0.004995	0.010958
273	na	2.79693	0.028152	0.006752	0.009541	0.01539	0.01148	0.01029	0.007755	0.029257	0.542259	0.036664	0.009346	0.041109	0.042485	0.01816	0.048695	0.061085	0.033068	0.028708	0.005028	0.014777
274	na	2.00634	0.014123	0.014441	0.00563	0.004998	0.008851	0.034686	0.001972	0.01471	0.005043	0.038037	0.003604	0.025436	0.012617	0.002497	0.008204	0.682567	0.097631	0.010965	0.006452	0.007536
275	na	3.55724	0.085603	0.222704	0.005215	0.010591	0.015321	0.061658	0.012193	0.098172	0.012307	0.027118	0.008707	0.041094	0.02107	0.010267	0.034002	0.154392	0.108055	0.058439	0.004592	0.008501
276	na	3.05543	0.02749	0.030431	0.00574	0.008356	0.007683	0.021018	0.032762	0.027202	0.051771	0.474023	0.030091	0.024478	0.03618	0.029289	0.032442	0.080645	0.016712	0.055304	0.00223	0.006153
277	na	3.13855	0.040873	0.014544	0.013814	0.007913	0.010094	0.047832	0.014667	0.017823	0.009414	0.02505	0.018276	0.020038	0.434127	0.032882	0.051581	0.106697	0.054741	0.06562	0.004443	0.009571
278	na	3.51168	0.294648	0.035176	0.017139	0.009213	0.022352	0.098154	0.008066	0.090123	0.015564	0.075279	0.013454	0.04097	0.034291	0.005912	0.022753	0.085168	0.033172	0.087052	0.006887	0.004628
279	na	3.59242	0.088018	0.285155	0.012433	0.014268	0.012212	0.083076	0.009593	0.016093	0.020246	0.114914	0.00845	0.040391	0.026664	0.022623	0.031249	0.05012	0.041834	0.079699	0.010468	0.032492
280	na	3.24329	0.031415	0.035722	0.004477	0.012563	0.008127	0.012914	0.004743	0.282437	0.023361	0.08022	0.048336	0.021722	0.019402	0.004895	0.047352	0.023837	0.067483	0.254828	0.005866	0.010299
281	na	3.59071	0.06579	0.011366	0.014461	0.061745	0.017332	0.020947	0.017955	0.038165	0.015448	0.065832	0.00928	0.018022	0.058604	0.035201	0.065001	0.029006	0.043129	0.059371	0.022265	0.33108
282	na	3.21091	0.165691	0.020586	0.02428	0.013627	0.020331	0.39286	0.026779	0.021147	0.016318	0.055829	0.009675	0.00969	0.010814	0.01476	0.036524	0.065589	0.029525	0.033411	0.006593	0.025971
283	na	3.68005	0.124778	0.007456	0.016485	0.006846	0.004106	0.180271	0.027205	0.071394	0.018899	0.143699	0.008493	0.011689	0.029009	0.088174	0.040442	0.083989	0.059702	0.050417	0.017028	0.009918
284	na	3.29643	0.105455	0.004411	0.004723	0.010544	0.044076	0.007452	0.034771	0.002742	0.070632	0.06589	0.00289	0.009191	0.08326	0.011811	0.358901	0.025273	0.029648	0.027998	0.03068	0.069654
285	na	3.36879	0.031545	0.020462	0.00655	0.01561	0.006253	0.034843	0.080037	0.03576	0.01089	0.094782	0.03489	0.021878	0.047424	0.011474	0.032832	0.075867	0.037947	0.373734	0.004189	0.023033
286	na	3.62295	0.301524	0.020303	0.024358	0.042301	0.010317	0.094977	0.022283	0.013131	0.012519	0.076309	0.013185	0.024486	0.022577	0.047509	0.063859	0.07789	0.027754	0.027636	0.064818	0.012265
287	na	2.99208	0.012565	0.0155	0.012099	0.010768	0.010457	0.021999	0.012514	0.015319	0.010727	0.01579	0.007666	0.074455	0.027007	0.017943	0.39274	0.207167	0.096378	0.015318	0.009922	0.013665
288	na	3.09785	0.071657	0.032236	0.011615	0.01092	0.030871	0.284402	0.014225	0.033006	0.016611	0.0338	0.009781	0.012859	0.014656	0.0147	0.318993	0.044207	0.015708	0.016637	0.00421	0.008905
289	na	3.66534	0.07839	0.024904	0.0183	0.006075	0.031217	0.022267	0.213714	0.080134	0.019585	0.156692	0.021736	0.017565	0.016125	0.022714	0.112829	0.07906	0.013702	0.032759	0.007416	0.024817
290	na	3.71457	0.035223	0.02407	0.212025	0.071904	0.017952	0.046556	0.028871	0.016261	0.018001	0.041956	0.0348	0.056038	0.206289	0.017116	0.028536	0.054467	0.036763	0.033079	0.007163	0.01293
291	na	3.7472	0.058873	0.040084	0.025435	0.006423	0.168745	0.104055	0.039445	0.030068	0.041511	0.092434	0.013494	0.003541	0.027156	0.013685	0.03437	0.182379	0.011854	0.02632	0.018727	0.061399
292	na	3.58836	0.031109	0.0094	0.014613	0.057876	0.024097	0.078828	0.031226	0.061301	0.013485	0.288353	0.015419	0.007683	0.129176	0.045221	0.074876	0.049041	0.015225	0.024817	0.018165	0.010089
293	na	3.63339	0.024881	0.005908	0.010281	0.053261	0.007833	0.088917	0.140959	0.009567	0.120219	0.032888	0.007482	0.023696	0.037892	0.027784	0.126677	0.189771	0.02836	0.020597	0.002602	0.040425
294	na	3.78913	0.112349	0.028739	0.035579	0.015205	0.010612	0.07291	0.042065	0.011437	0.032575	0.018891	0.007327	0.097248	0.006451	0.107996	0.09099	0.097836	0.050573	0.145036	0.002895	0.013285
295	na	2.91057	0.018362	0.020737	0.043097	0.028025	0.018111	0.53283	0.010594	0.037922	0.012818	0.030229	0.008968	0.013621	0.038248	0.011108	0.039736	0.028269	0.041752	0.025183	0.014722	0.025669
296	na	3.5197	0.214799	0.022601	0.021912	0.008724	0.034962	0.032435	0.014242	0.021326	0.009944	0.031555	0.012594	0.018988	0.060775	0.025127	0.044189	0.098996	0.052535	0.020639	0.006394	0.247261
297	na	2.28258	0.020346	0.009483	0.00517	0.004274	0.010687	0.024347	0.008785	0.014485	0.013279	0.041358	0.002882	0.005392	0.022419	0.005715	0.015936	0.599967	0.157856	0.026423	0.004032	0.007163
298	na	2.18219	0.009207	0.01378	0.018303	0.007126	0.019537	0.028586	0.008982	0.015653	0.013216	0.673292	0.010185	0.007715	0.015254	0.01101	0.059688	0.043091	0.009482	0.026266	0.005377	0.004249
299	na	2.79573	0.021474	0.011508	0.011777	0.012718	0.006357	0.023278	0.006179	0.033155	0.015589	0.04062	0.026317	0.081114	0.022224	0.011591	0.043003	0.042432	0.02417	0.540696	0.0187	0.007099
300	na	2.61486	0.032928	0.010753	0.011386	0.015046	0.016107	0.553143	0.012009	0.02249	0.011809	0.021892	0.008878	0.016446	0.021644	0.014108	0.030602	0.14758	0.013651	0.02012	0.008556	0.010852
301	na	3.43883	0.023773	0.014583	0.008781	0.01258	0.01891	0.034825	0.015236	0.204614	0.020468	0.197702	0.013531	0.013376	0.037054	0.014743	0.210246	0.050165	0.010549	0.04379	0.015957	0.039116
302	na	3.65378	0.081566	0.028219	0.085118	0.006778	0.015424	0.006968	0.048363	0.014853	0.018916	0.068324	0.002132	0.094637	0.183442	0.056725	0.052855	0.174654	0.01785	0.026001	0.005461	0.011713
303	na	3.02797	0.163311	0.049292	0.012241	0.016387	0.007475	0.027756	0.005444	0.018136	0.015649	0.019411	0.015624	0.008651	0.422249	0.012387	0.032785	0.072258	0.032306	0.059216	0.002941	0.006481
304	na	3.62714	0.040209	0.034264	0.008735	0.019476	0.208843	0.047267	0.015812	0.108396	0.009017	0.09433	0.031697	0.013326	0.030199	0.012673	0.022422	0.025254	0.080932	0.175127	0.003482	0.018538
305	na	3.64512	0.0336	0.028477	0.008082	0.011223	0.063546	0.051752	0.022413	0.031138	0.182054	0.03182	0.009321	0.021095	0.026156	0.066597	0.253397	0.062008	0.029737	0.023774	0.016699	0.02711
306	na	3.35248	0.068874	0.014778	0.009947	0.005878	0.007005	0.015874	0.009211	0.045355	0.010003	0.28671	0.022114	0.017232	0.013779	0.089479	0.192477	0.06854	0.078113	0.02193	0.006854	0.015848
307	na	2.8764	0.06132	0.073796	0.009546	0.021108	0.025112	0.026567	0.009849	0.024141	0.010509	0.503156	0.009954	0.00434	0.005556	0.06237	0.023723	0.029184	0.052318	0.040533	0.002672	0.004244
308	na	3.47734	0.034137	0.02973	0.009093	0.006776	0.040454	0.108872	0.124781	0.128981	0.004992	0.253514	0.010176	0.085397	0.004945	0.024916	0.008668	0.021748	0.019704	0.056572	0.023789	0.002754
309	na	3.16632	0.092023	0.005263	0.004893	0.003371	0.004201	0.097683	0.014118	0.008156	0.076233	0.077491	0.003431	0.014193	0.01033	0.020785	0.327813	0.086168	0.131489	0.011712	0.003428	0.00722
310	na	3.33115	0.322382	0.131006	0.006473	0.007559	0.011543	0.074023	0.029587	0.04156	0.004243	0.036085	0.004566	0.013388	0.021168	0.027024	0.021679	0.118707	0.070741	0.047716	0.003184	0.007367
311	na	2.86825	0.028385	0.004847	0.00483	0.00352	0.005451	0.022364	0.012108	0.009919	0.029818	0.008374	0.001643	0.064446	0.004512	0.052147	0.384547	0.147234	0.184682	0.022882	0.002228	0.006064
312	na	3.62961	0.033529	0.060165	0.007931	0.013459	0.030716	0.019885	0.007264	0.144468	0.011815	0.116043	0.037682	0.038936	0.010866	0.045015	0.014818	0.042617	0.081862	0.245496	0.020095	0.017338
313	na	3.64501	0.081274	0.012849	0.016142	0.011716	0.031771	0.05752	0.057472	0.035427	0.006327	0.051502	0.008498	0.011155	0.043278	0.054599	0.061502	0.102869	0.021481	0.025789	0.020821	0.288008
314	na	3.03116	0.094134	0.042644	0.009266	0.018416	0.012337	0.071836	0.00833	0.018328	0.007524	0.018846	0.003648	0.027229	0.020549	0.017611	0.029173	0.45995	0.070334	0.046242	0.004677	0.018927
315	na	3.0608	0.028162	0.038986	0.013061	0.010229	0.030075	0.013009	0.009424	0.086332	0.024269	0.472362	0.043851	0.010529	0.01956	0.011825	0.053606	0.027279	0.047809	0.042843	0.005543	0.011247
316	na	3.32646	0.018065	0.059764	0.011327	0.011829	0.010498	0.017717	0.018188	0.295436	0.004236	0.207515	0.037909	0.037817	0.028775	0.007312	0.021165	0.054676	0.07946	0.069696	0.002782	0.005832
317	na	1.8055	0.017058	0.010077	0.016173	0.00471	0.009396	0.006045	0.01363	0.008372	0.021103	0.020389	0.002818	0.010296	0.016672	0.010157	0.751573	0.035324	0.013755	0.021594	0.005893	0.004967
318	na	3.69723	0.055387	0.040762	0.010953	0.007712	0.038541	0.080719	0.0436	0.027617	0.014816	0.078726	0.017534	0.008135	0.199785	0.026512	0.049308	0.194753	0.022625	0.051402	0.007251	0.023863
319	na	3.59415	0.031706	0.01703	0.002428	0.00575	0.013659	0.030216	0.07238	0.018251	0.066012	0.04269	0.002909	0.085484	0.013957	0.039941	0.132169	0.081969	0.174225	0.162324	0.003626	0.003271
320	na	3.41031	0.051557	0.018687	0.03398	0.38305	0.017988	0.070761	0.019838	0.014919	0.034347	0.03767	0.01567	0.016073	0.017657	0.013265	0.068416	0.059096	0.064985	0.04132	0.011677	0.009044
321	na	3.44545	0.041849	0.009176	0.005539	0.008441	0.015026	0.027194	0.040059	0.029846	0.143966	0.040562	0.010609	0.154451	0.014376	0.023985	0.287911	0.053551	0.012321	0.04314	0.011133	0.026864
322	na	3.11287	0.066013	0.032167	0.025517	0.008408	0.017615	0.026945	0.012285	0.020032	0.004736	0.042477	0.018337	0.014916	0.452722	0.0227	0.018716	0.073536	0.081666	0.042002	0.007193	0.012017
323	na	3.70229	0.19354	0.034029	0.004991	0.00484	0.041792	0.039872	0.038295	0.05524	0.003696	0.125067	0.010888	0.034285	0.036864	0.036719	0.110513	0.114773	0.02774	0.073465	0.001952	0.011437
324	na	3.43109	0.038509	0.008267	0.038163	0.017096	0.012579	0.046009	0.329079	0.02206	0.00776	0.017874	0.004857	0.031625	0.046436	0.090341	0.043426	0.14065	0.058143	0.026486	0.009052	0.011588
325	na	3.02844	0.028351	0.011211	0.016936	0.02439	0.0231	0.01248	0.016479	0.015763	0.497918	0.02579	0.013484	0.025947	0.030655	0.028267	0.064165	0.017998	0.071946	0.03608	0.018322	0.020716
326	na	2.99473	0.018443	0.026956	0.017569	0.008523	0.017789	0.017631	0.02166	0.047224	0.011732	0.037815	0.008275	0.061422	0.016921	0.017128	0.117675	0.477624	0.027257	0.019235	0.006485	0.022635
327	na	3.41024	0.016804	0.013814	0.026264	0.024329	0.018198	0.020734	0.01504	0.038743	0.034805	0.235985	0.010606	0.054534	0.056253	0.282391	0.022321	0.046304	0.018304	0.04856	0.006291	0.009721
328	na	2.67819	0.018202	0.005455	0.012797	0.007372	0.011318	0.017249	0.018027	0.053089	0.013546	0.567238	0.03512	0.033847	0.018932	0.011653	0.041446	0.027372	0.020932	0.070174	0.005352	0.010878
329	na	3.19113	0.023363	0.026762	0.024674	0.005382	0.02273	0.025722	0.006202	0.12035	0.006007	0.146521	0.044237	0.013262	0.024842	0.008804	0.039094	0.038256	0.018662	0.3803	0.017458	0.007374
330	na	3.77116	0.039789	0.025167	0.120244	0.010309	0.018467	0.053607	0.023663	0.05908	0.032763	0.055565	0.014468	0.015073	0.028549	0.011486	0.047732	0.082947	0.016498	0.081239	0.239437	0.023916
331	na	3.3051	0.044958	0.028111	0.008124	0.013879	0.014289	0.021515	0.01246	0.071993	0.00972	0.387312	0.123318	0.020004	0.036369	0.017222	0.022127	0.057129	0.049016	0.037002	0.006925	0.018527
332	na	3.0069	0.453584	0.011926	0.019815	0.010332	0.011723	0.04827	0.015266	0.021279	0.027013	0.025567	0.007517	0.015963	0.030851	0.014994	0.031658	0.11112	0.110033	0.018591	0.003088	0.01141
333	na	3.46577	0.094759	0.180413	0.004144	0.010542	0.010707	0.1829	0.006338	0.023877	0.00683	0.033995	0.046146	0.01177	0.016546	0.024353	0.015456	0.195359	0.063137	0.042052	0.009757	0.020919
334	na	3.62843	0.03261	0.178994	0.015856	0.02836	0.008939	0.051337	0.23168	0.031289	0.009615	0.03427	0.012621	0.10317	0.03273	0.020309	0.013502	0.08481	0.030349	0.041558	0.005753	0.032248
335	na	2.51421	0.096491	0.064297	0.010779	0.008132	0.008534	0.034377	0.008615	0.015618	0.005298	0.046882	0.002913	0.009251	0.01255	0.022324	0.020739	0.578093	0.029748	0.012811	0.002564	0.009984
336	na	2.65712	0.163684	0.022297	0.028549	0.002175	0.003504	0.118567	0.005626	0.010486	0.002213	0.462007	0.00339	0.032917	0.003697	0.00231	0.055019	0.040712	0.031125	0.007912	0.00107	0.00274
337	na	3.25483	0.365712	0.047816	0.009769	0.004416	0.012063	0.07033	0.007693	0.012036	0.006845	0.034165	0.004493	0.018669	0.038685	0.017696	0.110407	0.079818	0.037881	0.098724	0.006857	0.015926
338	na	3.74054	0.066917	0.037618	0.005566	0.007732	0.177201	0.07661	0.030284	0.036024	0.00457	0.045481	0.013268	0.030868	0.033067	0.193809	0.040844	0.054045	0.078315	0.042791	0.012512	0.01248
339	na	3.23636	0.023575	0.011971	0.161238	0.384405	0.009599	0.029578	0.013305	0.014486	0.066513	0.04004	0.010927	0.017393	0.036421	0.025013	0.012278	0.019677	0.028845	0.068519	0.01431	0.011906
340	na	3.53267	0.026234	0.024358	0.225518	0.023036	0.023116	0.050805	0.054298	0.011661	0.007824	0.046771	0.009294	0.063038	0.015993	0.009086	0.02978	0.229504	0.085312	0.039902	0.004614	0.019857
341	na	3.03976	0.034881	0.024132	0.012506	0.009606	0.012076	0.013569	0.009645	0.035079	0.014528	0.45919	0.009285	0.017743	0.039624	0.007095	0.02613	0.062732	0.105563	0.074888	0.010245	0.021483
342	na	2.86124	0.023541	0.017224	0.007329	0.011622	0.010612	0.167727	0.010194	0.00798	0.035905	0.025925	0.021646	0.014962	0.027365	0.022212	0.466246	0.083508	0.020321	0.014933	0.005451	0.005298
343	na	3.12009	0.041059	0.023384	0.007317	0.008341	0.005935	0.018479	0.004139	0.195085	0.021292	0.184694	0.010479	0.004795	0.015793	0.008596	0.01732	0.097941	0.039681	0.281931	0.00265	0.01109
344	na	2.53122	0.01405	0.009222	0.010004	0.011543	0.013569	0.025361	0.0088	0.021485	0.016673	0.576874	0.005424	0.011436	0.023597	0.014934	0.014453	0.089716	0.093226	0.023122	0.003299	0.013214
345	na	2.84609	0.0275	0.016936	0.011111	0.02098	0.012443	0.100751	0.015245	0.028413	0.008157	0.030687	0.004811	0.021144	0.03543	0.01601	0.038319	0.514325	0.066057	0.018395	0.003613	0.009673
346	na	3.74916	0.074948	0.029576	0.012087	0.028382	0.16602	0.051927	0.013822	0.030224	0.014624	0.220556	0.051098	0.023454	0.019836	0.021178	0.059395	0.067976	0.039651	0.052476	0.013197	0.009572
347	na	3.22153	0.106345	0.023249	0.009156	0.00659	0.031484	0.020499	0.011181	0.304841	0.015305	0.231932	0.013259	0.014922	0.012241	0.009109	0.04733	0.060943	0.034143	0.034223	0.003413	0.009834
348	na	2.31474	0.027515	0.008991	0.009765	0.01057	0.006865	0.019378	0.012125	0.019376	0.024797	0.028583	0.005056	0.010577	0.025404	0.018366	0.654231	0.043804	0.039577	0.018905	0.005911	0.010204
349	na	3.19983	0.019052	0.014148	0.010361	0.024579	0.033777	0.43836	0.062324	0.013152	0.01226	0.062204	0.007026	0.012392	0.054151	0.029111	0.037182	0.0674	0.035522	0.045149	0.009442	0.012408
350	na	3.58568	0.178765	0.033055	0.04675	0.004763	0.070784	0.164331	0.026245	0.014452	0.016184	0.079285	0.005086	0.007231	0.013193	0.013611	0.027899	0.070045	0.163621	0.038984	0.023884	0.001832
351	na	3.62468	0.042508	0.018531	0.006485	0.015932	0.083826	0.017227	0.037364	0.010938	0.258094	0.07067	0.006296	0.029951	0.094539	0.040625	0.125629	0.06605	0.01713	0.03226	0.00555	0.020396
352	na	3.08438	0.031255	0.012525	0.009478	0.015684	0.013124	0.031454	0.006778	0.057674	0.040558	0.14621	0.010007	0.00991	0.031211	0.009827	0.021444	0.057942	0.024667	0.431087	0.005803	0.033361
353	na	3.38979	0.047935	0.006901	0.006313	0.006198	0.015131	0.029503	0.007133	0.04973	0.018408	0.104359	0.023142	0.006359	0.212562	0.01136	0.23367	0.112531	0.051516	0.042038	0.008809	0.006403
354	na	3.24643	0.120072	0.037622	0.019851	0.005669	0.010173	0.028729	0.011347	0.025521	0.011448	0.06273	0.00384	0.036076	0.383385	0.008711	0.097374	0.032851	0.022998	0.042749	0.002947	0.035907
355	na	3.00459	0.027515	0.017154	0.016529	0.018406	0.01262	0.008646	0.016805	0.024693	0.043826	0.19464	0.004821	0.017444	0.024344	0.016294	0.43323	0.036693	0.0322	0.028891	0.010974	0.014272
356	na	3.05746	0.032484	0.012163	0.019174	0.021442	0.01595	0.48871	0.019011	0.02521	0.029766	0.058241	0.008499	0.018582	0.028392	0.017546	0.076507	0.046047	0.027021	0.021314	0.012658	0.021285
357	na	3.67965	0.039956	0.023087	0.019901	0.07559	0.018666	0.036245	0.021031	0.036959	0.312775	0.041049	0.01587	0.061644	0.020769	0.030378	0.087062	0.046204	0.033113	0.027807	0.009537	0.042356
358	na	2.49742	0.017786	0.013348	0.008703	0.013583	0.013803	0.008766	0.014491	0.045192	0.0074	0.596023	0.010476	0.013676	0.017419	0.00771	0.032503	0.016104	0.0837	0.061357	0.006982	0.01098
359	na	3.32125	0.031629	0.020165	0.002337	0.003508	0.006327	0.016905	0.023744	0.042446	0.007794	0.062818	0.001689	0.040783	0.01661	0.074753	0.27657	0.187385	0.043161	0.125793	0.00773	0.007853
360	na	3.17575	0.048152	0.085685	0.008809	0.006785	0.028405	0.026112	0.016807	0.012988	0.013856	0.042159	0.003338	0.012937	0.041261	0.010504	0.032172	0.079939	0.403266	0.109648	0.003963	0.013213
361	na	2.00779	0.011875	0.004755	0.005786	0.008872	0.007079	0.022004	0.006315	0.01635	0.016271	0.018623	0.003182	0.009604	0.010436	0.015519	0.683588	0.020792	0.016722	0.111703	0.002287	0.008237
362	na	2.49474	0.03436	0.007812	0.064781	0.021114	0.012156	0.614961	0.015223	0.014972	0.012189	0.024728	0.006079	0.016525	0.021763	0.013628	0.029427	0.029929	0.031422	0.010628	0.008556	0.009746
363	na	3.24642	0.141969	0.077237	0.019611	0.008628	0.026838	0.014646	0.004318	0.13457	0.007907	0.193195	0.007094	0.009308	0.010408	0.010192	0.021534	0.045798	0.017354	0.242549	0.001989	0.004854
364	na	3.61455	0.046959	0.026646	0.004058	0.005315	0.103018	0.025951	0.023952	0.031707	0.012889	0.132296	0.01702	0.01308	0.014548	0.148505	0.018676	0.078893	0.203801	0.063055	0.006352	0.02328
365	na	2.94872	0.034556	0.012951	0.008546	0.012162	0.023642	0.029753	0.013201	0.285344	0.009836	0.368959	0.013568	0.015175	0.009602	0.013832	0.022001	0.044801	0.023433	0.036379	0.015632	0.006628
366	na	2.59068	0.548759	0.011054	0.014923	0.018208	0.009994	0.027601	0.019083	0.015747	0.009673	0.036898	0.004702	0.009363	0.02168	0.009841	0.018157	0.149977	0.044728	0.009554	0.005365	0.014692
367	na	3.02542	0.079478	0.008825	0.011992	0.006097	0.019714	0.049317	0.009791	0.005213	0.014781	0.018182	0.006708	0.065069	0.007631	0.018617	0.043607	0.393225	0.195719	0.020849	0.010936	0.014248
368	na	3.83019	0.02706	0.007373	0.006588	0.048674	0.012755	0.142261	0.022018	0.060388	0.038219	0.05848	0.01903	0.134698	0.04176	0.033827	0.053016	0.070297	0.123624	0.089406	0.002918	0.007606
369	na	3.74832	0.022444	0.016028	0.027498	0.256458	0.010549	0.05229	0.094313	0.03724	0.020115	0.057151	0.011932	0.01715	0.071403	0.015481	0.037703	0.076016	0.069478	0.037963	0.006086	0.062701
370	na	3.8493	0.1846	0.021606	0.026456	0.015618	0.023181	0.015099	0.047259	0.017124	0.02372	0.097108	0.009407	0.12719	0.080224	0.062851	0.066754	0.04144	0.063971	0.05155	0.010962	0.013879
371	na	3.31942	0.151886	0.032013	0.008062	0.006524	0.005342	0.021528	0.011842	0.139494	0.015712	0.271481	0.041675	0.008263	0.022599	0.013093	0.011642	0.073078	0.026319	0.127733	0.003856	0.00786
372	na	3.68158	0.045807	0.026478	0.290752	0.101988	0.031751	0.040278	0.018852	0.026305	0.010685	0.05968	0.014012	0.083835	0.024911	0.0283	0.0375	0.064916	0.048457	0.0213	0.010169	0.014022
373	na	3.46384	0.139764	0.015624	0.006077	0.004058	0.04457	0.02441	0.014503	0.01465	0.012673	0.048818	0.026235	0.091974	0.014903	0.006323	0.138878	0.260591	0.070075	0.04701	0.009569	0.009295
374	na	3.54594	0.017779	0.130797	0.020937	0.008042	0.012829	0.035401	0.012831	0.244139	0.024885	0.189547	0.061763	0.023311	0.014614	0.042055	0.033022	0.023562	0.050424	0.021309	0.00856	0.024193
375	na	3.54037	0.014836	0.015023	0.11079	0.187875	0.063219	0.054555	0.010666	0.02024	0.01827	0.247033	0.004685	0.053105	0.021115	0.005508	0.026093	0.046042	0.033774	0.036087	0.017629	0.013455
376	na	3.13758	0.040895	0.019582	0.007013	0.005797	0.014856	0.171598	0.014268	0.01171	0.015106	0.025381	0.004201	0.049746	0.10407	0.016248	0.019499	0.380712	0.038505	0.040064	0.00944	0.01131
377	na	3.28355	0.044364	0.01408	0.005101	0.019101	0.026348	0.031872	0.007567	0.020777	0.00371	0.094587	0.028438	0.040825	0.019568	0.004131	0.18083	0.32017	0.082362	0.044988	0.004548	0.006632
378	na	3.26071	0.085488	0.00924	0.012668	0.008293	0.007939	0.025546	0.007426	0.029094	0.047678	0.031484	0.009739	0.007469	0.032315	0.010709	0.166807	0.208657	0.256956	0.020485	0.001898	0.020109
379	na	3.13387	0.015061	0.049084	0.006744	0.013005	0.022064	0.015618	0.010369	0.081889	0.008631	0.441219	0.065227	0.021373	0.035075	0.010837	0.02121	0.045106	0.030709	0.077837	0.003642	0.025297
380	na	3.54378	0.048977	0.038244	0.041951	0.331786	0.01339	0.021786	0.027085	0.021183	0.026005	0.025245	0.012066	0.029534	0.022515	0.1513	0.038273	0.033664	0.025631	0.020619	0.042522	0.028224
381	na	3.07356	0.029033	0.026814	0.015734	0.012946	0.02516	0.014252	0.015649	0.016862	0.006792	0.337995	0.02137	0.052181	0.010338	0.065016	0.016845	0.034059	0.271946	0.017068	0.00429	0.00565
382	na	2.07955	0.015822	0.029159	0.006502	0.013289	0.007932	0.036927	0.007601	0.009899	0.021489	0.038491	0.006682	0.010189	0.012516	0.007477	0.699399	0.028687	0.010182	0.019038	0.005786	0.012935
383	na	3.02708	0.061845	0.029198	0.033174	0.002638	0.004925	0.05076	0.006173	0.005106	0.010222	0.011458	0.010671	0.054346	0.008863	0.063842	0.01323	0.412655	0.147527	0.061474	0.00343	0.008463
384	na	3.19434	0.038008	0.024457	0.003551	0.008638	0.01408	0.042123	0.035932	0.008142	0.139937	0.026347	0.004897	0.053338	0.058284	0.009431	0.392577	0.071293	0.022001	0.031082	0.004973	0.01091
385	na	3.56208	0.022699	0.013031	0.04077	0.008593	0.03932	0.019957	0.013625	0.019484	0.008297	0.039866	0.039245	0.026506	0.253657	0.012622	0.082733	0.038536	0.030001	0.093114	0.010627	0.187317
386	na	3.81873	0.040019	0.01981	0.011024	0.022347	0.011621	0.047315	0.088318	0.037233	0.027664	0.121111	0.007645	0.017429	0.029843	0.022944	0.058415	0.067913	0.045346	0.056437	0.226414	0.041152
387	na	2.69117	0.457629	0.014078	0.008121	0.005852	0.014837	0.121448	0.005415	0.005234	0.015325	0.006394	0.002588	0.007278	0.018526	0.011006	0.022574	0.185092	0.041079	0.044107	0.004608	0.008811
388	na	2.76097	0.023365	0.010739	0.042687	0.008154	0.005349	0.029374	0.01602	0.551887	0.038554	0.047729	0.001615	0.014234	0.027724	0.015556	0.039317	0.045876	0.038545	0.022037	0.005174	0.016063
389	na	1.9108	0.094076	0.003722	0.009386	0.011602	0.00547	0.003731	0.003133	0.006246	0.052827	0.016961	0.002664	0.016886	0.006994	0.003933	0.699127	0.021252	0.016833	0.007215	0.008325	0.009617
390	na	2.3568	0.009552	0.025401	0.00625	0.00723	0.00952	0.016599	0.01614	0.004789	0.011449	0.016875	0.004436	0.020795	0.0508	0.005805	0.025412	0.15766	0.583841	0.020293	0.003239	0.003914
391	na	1.69724	0.010563	0.007071	0.007446	0.007458	0.009287	0.025585	0.0066	0.014284	0.037823	0.012002	0.00326	0.007773	0.00698	0.009953	0.770222	0.018796	0.017252	0.009668	0.009189	0.008789
392	na	2.20211	0.075368	0.010394	0.003519	0.00758	0.00976	0.043025	0.006629	0.029115	0.01671	0.022733	0.004182	0.011279	0.014948	0.006425	0.023154	0.659566	0.02147	0.023713	0.006687	0.003743
393	na	2.72483	0.153542	0.014371	0.00466	0.015278	0.007826	0.411636	0.0077	0.010282	0.013594	0.012076	0.003297	0.009308	0.015179	0.00882	0.039888	0.218339	0.014096	0.027294	0.006396	0.006418
394	na	2.34377	0.018255	0.004915	0.016798	0.022863	0.009758	0.640969	0.017484	0.058062	0.01086	0.012305	0.005066	0.019363	0.015349	0.013446	0.061191	0.022548	0.008804	0.019456	0.012405	0.010102
395	na	3.46296	0.104761	0.024674	0.005955	0.012483	0.016532	0.035719	0.093687	0.01078	0.034076	0.00938	0.005017	0.183489	0.015166	0.01519	0.194394	0.146963	0.059563	0.016417	0.001558	0.014195
396	na	3.26395	0.120603	0.017912	0.004424	0.001174	0.022112	0.031666	0.045258	0.010918	0.015383	0.100273	0.002794	0.011987	0.014118	0.012216	0.30441	0.160336	0.080769	0.013562	0.010661	0.019423
397	na	3.53736	0.083578	0.036556	0.003833	0.001644	0.06179	0.011103	0.029444	0.029263	0.140297	0.044499	0.004704	0.099277	0.013797	0.012428	0.262469	0.05138	0.049236	0.042406	0.018824	0.003472
398	na	2.89429	0.031883	0.013163	0.004913	0.001442	0.032619	0.008057	0.059772	0.022288	0.127732	0.200691	0.002785	0.007528	0.006143	0.042787	0.385415	0.016894	0.006931	0.021084	0.004845	0.003027
399	na	3.25864	0.041837	0.01929	0.009224	0.007802	0.007398	0.032636	0.062573	0.013332	0.079546	0.046126	0.001598	0.002319	0.0529	0.042945	0.375556	0.03303	0.036666	0.11961	0.00801	0.007603
400	na	2.42486	0.02086	0.015021	0.009754	0.018378	0.007811	0.028715	0.025267	0.011331	0.072424	0.017036	0.004791	0.007087	0.039676	0.007277	0.619915	0.032298	0.036026	0.010601	0.005606	0.010125
401	na	2.24948	0.082078	0.004338	0.004477	0.013825	0.002177	0.014774	0.010039	0.005155	0.037248	0.003047	0.001169	0.051263	0.041162	0.005398	0.619191	0.073083	0.012814	0.007569	0.00366	0.007535
402	na	3.29117	0.063346	0.012443	0.004683	0.015162	0.00536	0.01283	0.068799	0.008019	0.052245	0.03283	0.002087	0.00671	0.014001	0.031905	0.253165	0.221301	0.122884	0.054295	0.001247	0.016688
403	na	3.25	0.322402	0.030301	0.010136	0.009455	0.008618	0.026365	0.025807	0.011943	0.035023	0.048035	0.001699	0.017387	0.023123	0.013007	0.074487	0.158445	0.146769	0.02227	0.001669	0.013059
404	na	3.24611	0.091274	0.021357	0.019133	0.006483	0.040343	0.370553	0.031443	0.014151	0.017156	0.021626	0.021951	0.015007	0.018362	0.010409	0.028	0.161919	0.057053	0.039192	0.002885	0.011703
405	na	3.33489	0.062038	0.056402	0.01215	0.018688	0.021915	0.031825	0.008402	0.007453	0.130316	0.029744	0.023088	0.009502	0.029591	0.361508	0.023111	0.094635	0.04326	0.012374	0.015506	0.008493
406	na	3.6169	0.079813	0.022824	0.012234	0.012963	0.009301	0.012138	0.038541	0.265343	0.017419	0.052484	0.011981	0.041357	0.022739	0.026575	0.042899	0.119283	0.08102	0.102801	0.006097	0.022189
407	na	3.06345	0.020623	0.061468	0.011469	0.008103	0.005581	0.056521	0.01444	0.011033	0.018229	0.044797	0.016074	0.045749	0.010017	0.025957	0.060127	0.441902	0.117724	0.013962	0.00581	0.010415
408	na	3.43795	0.162576	0.067989	0.008689	0.0219	0.019891	0.012758	0.027484	0.021072	0.014865	0.078348	0.045653	0.017359	0.026072	0.015629	0.011875	0.093078	0.032638	0.302711	0.003555	0.01586
409	na	3.44482	0.219512	0.10484	0.001089	0.007791	0.00369	0.026108	0.04929	0.053128	0.002157	0.014808	0.007409	0.01378	0.00226	0.064993	0.014372	0.149666	0.141806	0.078849	0.017311	0.027141
410	na	2.66213	0.375023	0.068086	0.004179	0.003466	0.005544	0.023947	0.016683	0.004449	0.011337	0.013734	0.004819	0.012353	0.312557	0.015052	0.015468	0.072682	0.018316	0.018778	0.00116	0.002366
411	na	2.66031	0.265783	0.080034	0.002394	0.003674	0.009671	0.010981	0.007867	0.005595	0.003519	0.033815	0.00261	0.005568	0.008652	0.004807	0.022425	0.393481	0.062756	0.07036	0.003256	0.002753
412	na	3.0776	0.024924	0.01733	0.006738	0.003563	0.245647	0.011199	0.020754	0.078314	0.017931	0.356634	0.017272	0.024006	0.014815	0.010548	0.032596	0.021032	0.009028	0.040164	0.009009	0.038496
413	na	2.13596	0.020561	0.011573	0.00264	0.004445	0.014958	0.02071	0.006713	0.012386	0.017423	0.03811	0.006211	0.014763	0.011978	0.009733	0.064412	0.680457	0.027449	0.019526	0.007699	0.008256
414	na	3.02716	0.030241	0.085013	0.003506	0.005165	0.012434	0.013429	0.00405	0.04083	0.009752	0.192654	0.050327	0.005761	0.007733	0.012712	0.015396	0.020289	0.159871	0.325108	0.00183	0.003899
415	na	3.05254	0.161646	0.004772	0.001879	0.003528	0.02373	0.035707	0.012441	0.005437	0.045566	0.171002	0.007769	0.009494	0.001235	0.017822	0.121834	0.306585	0.013108	0.047231	0.006572	0.00264
416	na	2.1548	0.020732	0.018643	0.003642	0.023315	0.002819	0.012402	0.024936	0.010828	0.037529	0.021627	0.005604	0.013691	0.013421	0.022332	0.682628	0.037461	0.029276	0.009847	0.003801	0.005465
417	na	3.54157	0.015057	0.008068	0.007589	0.003684	0.01075	0.032623	0.024059	0.055679	0.057378	0.240816	0.004836	0.033876	0.054087	0.027414	0.208997	0.050727	0.076873	0.036341	0.034354	0.016793
418	na	2.92679	0.013074	0.081517	0.00226	0.003836	0.006659	0.006745	0.006903	0.055934	0.003741	0.376508	0.086771	0.02139	0.021545	0.019156	0.016051	0.023355	0.03232	0.216845	0.002401	0.00299
419	na	3.16071	0.059976	0.018679	0.003101	0.020512	0.005059	0.043463	0.031666	0.028672	0.025596	0.115685	0.018759	0.007162	0.397383	0.015199	0.04703	0.022024	0.017269	0.114249	0.004379	0.004137
420	na	3.43195	0.083447	0.01328	0.005449	0.002777	0.083632	0.010706	0.05522	0.078542	0.003677	0.061073	0.012612	0.023578	0.001699	0.011994	0.015838	0.255773	0.131721	0.116515	0.003792	0.028674
421	na	3.49197	0.179784	0.011592	0.020582	0.007688	0.009678	0.003718	0.111022	0.038916	0.00222	0.147622	0.015271	0.069565	0.000373	0.02977	0.012157	0.13158	0.079562	0.105869	0.002351	0.02068
422	na	3.08878	0.039069	0.027968	0.008954	0.007791	0.027315	0.082422	0.008907	0.008819	0.033968	0.073058	0.014588	0.029426	0.00199	0.027011	0.449	0.058692	0.050539	0.033905	0.001699	0.014878
423	na	3.54793	0.035629	0.015286	0.015145	0.005965	0.003128	0.098755	0.029916	0.015516	0.064118	0.01466	0.006585	0.009453	0.076334	0.067589	0.248352	0.114073	0.061287	0.101287	0.002397	0.014527
424	na	3.36556	0.101915	0.013601	0.040705	0.024179	0.006871	0.011402	0.028037	0.018961	0.005708	0.308286	0.010619	0.034489	0.023685	0.027235	0.013337	0.07903	0.167722	0.068568	0.008132	0.007519
425	na	3.04814	0.139942	0.097037	0.013308	0.006064	0.003233	0.00675	0.002911	0.207771	0.005354	0.047927	0.005876	0.022441	0.0052	0.007257	0.005982	0.020065	0.132217	0.261701	0.002514	0.006452
426	na	3.26821	0.027638	0.110497	0.002073	0.004049	0.006302	0.004407	0.005383	0.113676	0.006765	0.27114	0.0265	0.02438	0.009339	0.025471	0.036246	0.061496	0.114327	0.146476	0.001526	0.002308
427	na	3.36509	0.086909	0.050367	0.005217	0.001536	0.004369	0.215115	0.007371	0.018719	0.002647	0.187149	0.011125	0.049385	0.037292	0.025111	0.029755	0.092065	0.150018	0.018151	0.003277	0.004422
428	na	3.45307	0.223842	0.090963	0.004042	0.009987	0.04629	0.024068	0.053883	0.037209	0.013401	0.025518	0.006224	0.024428	0.010121	0.020984	0.045481	0.080467	0.239811	0.02699	0.003685	0.012607
429	na	2.90641	0.013872	0.083742	0.008769	0.009733	0.179749	0.02135	0.009997	0.0263	0.00417	0.053249	0.013643	0.005275	0.028269	0.007247	0.033816	0.030896	0.012294	0.011959	0.007395	0.438273
430	na	3.12482	0.131263	0.010623	0.002378	0.001606	0.002677	0.109086	0.004071	0.00536	0.012835	0.013448	0.005076	0.062206	0.091993	0.004486	0.145936	0.296276	0.070882	0.01836	0.005093	0.006345
431	na	3.8307	0.054711	0.013794	0.007525	0.011792	0.089493	0.174087	0.039851	0.081818	0.007908	0.127333	0.018616	0.016756	0.037219	0.03554	0.038383	0.070535	0.031135	0.046362	0.005421	0.091722
432	na	3.76217	0.102434	0.051915	0.004437	0.003633	0.066953	0.016921	0.02958	0.018406	0.039889	0.228531	0.015389	0.053244	0.071008	0.054015	0.036141	0.092048	0.052289	0.043978	0.003967	0.015221
433	na	3.33766	0.02132	0.01585	0.006503	0.01524	0.014786	0.028776	0.013926	0.181453	0.005263	0.275047	0.005084	0.002897	0.043148	0.014094	0.124683	0.043173	0.094078	0.056657	0.002383	0.035639
434	na	3.18886	0.053771	0.014769	0.005656	0.119635	0.003218	0.014914	0.020562	0.020058	0.03019	0.04169	0.007462	0.012842	0.052719	0.043047	0.019646	0.407976	0.058997	0.058303	0.005881	0.008665
435	na	2.62368	0.026069	0.010917	0.020877	0.021224	0.019354	0.582807	0.007897	0.016377	0.006451	0.018089	0.005809	0.014554	0.037193	0.010508	0.071834	0.051268	0.026523	0.019707	0.020166	0.012376
436	na	1.74869	0.010465	0.00538	0.017812	0.016709	0.005803	0.012842	0.013978	0.010849	0.015123	0.025032	0.002759	0.011238	0.020194	0.006871	0.763812	0.024425	0.010553	0.013839	0.004886	0.007428
437	na	2.9223	0.122243	0.021479	0.098411	0.00482	0.006118	0.009722	0.010382	0.017247	0.016713	0.026805	0.002846	0.014113	0.019222	0.011019	0.016555	0.352039	0.230296	0.011039	0.002492	0.006439
438	na	3.03249	0.084346	0.008131	0.009232	0.003669	0.004548	0.237225	0.082988	0.004605	0.005746	0.01568	0.01033	0.093306	0.011551	0.006457	0.016858	0.299765	0.014892	0.081675	0.004785	0.004213
439	na	2.25556	0.006326	0.003368	0.131214	0.011677	0.003704	0.011426	0.02846	0.617308	0.005598	0.02212	0.003052	0.037	0.009402	0.027077	0.035207	0.016383	0.013356	0.010801	0.001693	0.004827
440	na	3.98937	0.158867	0.032648	0.061574	0.018187	0.014176	0.071003	0.03579	0.02837	0.014497	0.063048	0.067972	0.021938	0.017657	0.041722	0.049802	0.08512	0.041298	0.019956	0.035173	0.121204
441	na	2.58797	0.025088	0.007547	0.015005	0.009091	0.00879	0.012258	0.100443	0.024223	0.014983	0.026634	0.006638	0.014454	0.019072	0.015277	0.561026	0.092792	0.016119	0.016331	0.006046	0.008184
442	na	3.20748	0.05331	0.015117	0.004395	0.006343	0.003051	0.090013	0.00245	0.0743	0.004281	0.101511	0.021647	0.040321	0.003107	0.004147	0.012696	0.217541	0.238387	0.10068	0.001048	0.005655
443	na	3.42598	0.033242	0.007985	0.049748	0.358398	0.010325	0.058411	0.01752	0.020146	0.026788	0.026807	0.017349	0.024182	0.016985	0.072545	0.055357	0.059157	0.021752	0.106151	0.005648	0.011504
444	na	3.6194	0.042577	0.082956	0.010147	0.009111	0.027317	0.026053	0.006661	0.22232	0.01503	0.149121	0.019779	0.00327	0.013369	0.069794	0.046438	0.026962	0.097888	0.097038	0.023008	0.011161
445	na	3.31271	0.118893	0.068705	0.006911	0.01239	0.014187	0.031223	0.010237	0.362061	0.018336	0.073167	0.001183	0.00907	0.017566	0.020112	0.057417	0.055456	0.024148	0.068145	0.007831	0.022962
446	na	3.57358	0.056235	0.015024	0.183749	0.095255	0.002537	0.04154	0.011899	0.017037	0.035631	0.043991	0.010049	0.017687	0.005584	0.009774	0.148534	0.131478	0.095112	0.072753	0.001795	0.004335
447	na	3.85718	0.028463	0.023549	0.004887	0.014594	0.088511	0.04372	0.055423	0.130643	0.014483	0.109695	0.045279	0.009085	0.020078	0.057068	0.103947	0.118966	0.03692	0.077571	0.009146	0.007973
448	na	3.681	0.029455	0.00685	0.023729	0.027143	0.004692	0.023336	0.013665	0.179829	0.033807	0.147023	0.102405	0.014721	0.022827	0.100033	0.079188	0.044242	0.109641	0.023351	0.005813	0.00825
449	na	3.6655	0.031264	0.01481	0.062891	0.170132	0.010912	0.035642	0.006589	0.011208	0.0316	0.117768	0.008675	0.136845	0.085619	0.021733	0.043565	0.047689	0.131692	0.02593	0.001706	0.003729
450	na	3.57586	0.050459	0.065161	0.009964	0.00316	0.019998	0.096884	0.02387	0.033477	0.002285	0.112965	0.011922	0.040614	0.059757	0.005924	0.02368	0.068562	0.267321	0.024195	0.00542	0.074382
451	na	3.27017	0.034534	0.006573	0.020992	0.012867	0.022645	0.232561	0.051466	0.030913	0.014243	0.183526	0.006018	0.057186	0.007856	0.007719	0.230604	0.011008	0.009806	0.03536	0.019258	0.004865
452	na	3.81434	0.029754	0.009055	0.004347	0.011101	0.055745	0.044656	0.017157	0.055032	0.162056	0.056721	0.007293	0.066316	0.047965	0.039284	0.167933	0.083139	0.040477	0.064149	0.00339	0.034429
453	na	3.32264	0.022658	0.011231	0.024608	0.004418	0.004643	0.081342	0.021478	0.011646	0.024865	0.056393	0.006895	0.060833	0.101494	0.041365	0.375003	0.065141	0.026047	0.025707	0.028551	0.005679
454	na	3.71306	0.124561	0.074943	0.014607	0.030294	0.00888	0.090732	0.010458	0.044891	0.038167	0.177538	0.007462	0.006424	0.018225	0.044392	0.010141	0.050476	0.078753	0.137991	0.006069	0.024995
455	na	3.953	0.069265	0.038309	0.026202	0.053628	0.013467	0.095135	0.028127	0.054682	0.012781	0.129738	0.007848	0.044519	0.030913	0.073052	0.082462	0.083346	0.093751	0.051319	0.000602	0.010853
456	na	3.50694	0.086887	0.032013	0.004938	0.001962	0.003336	0.135808	0.009519	0.008368	0.062102	0.096644	0.017312	0.032137	0.005654	0.050906	0.273164	0.052104	0.023324	0.055143	0.029916	0.018763
457	na	2.87427	0.03488	0.003134	0.063511	0.006755	0.004987	0.113212	0.007648	0.006202	0.002521	0.162272	0.002196	0.057554	0.030399	0.029355	0.024734	0.416164	0.019298	0.010265	0.003272	0.00164
458	na	3.17388	0.010088	0.007806	0.009464	0.009924	0.292119	0.0166	0.034522	0.041147	0.006259	0.145342	0.005226	0.006103	0.015868	0.014656	0.0172	0.053362	0.020828	0.017337	0.043332	0.23282
459	na	3.15101	0.007487	0.00338	0.007126	0.041952	0.007963	0.161288	0.022881	0.010203	0.034408	0.02805	0.007636	0.02951	0.041864	0.042102	0.391258	0.078177	0.0497	0.013513	0.0137	0.007803
460	na	3.03837	0.119977	0.028869	0.002569	0.004591	0.005778	0.177948	0.021858	0.002958	0.033137	0.10399	0.0107	0.006238	0.00751	0.010337	0.302924	0.134677	0.012349	0.005997	0.004267	0.003326
461	na	2.01858	0.073403	0.00724	0.003665	0.021656	0.003245	0.020807	0.007774	0.00395	0.014651	0.024907	0.004205	0.004562	0.010015	0.025852	0.69238	0.023656	0.037203	0.009514	0.007999	0.003316
462	na	2.89003	0.040591	0.012603	0.004472	0.036125	0.01506	0.339194	0.023963	0.003403	0.007175	0.193263	0.001931	0.015581	0.03213	0.00276	0.212196	0.018297	0.020272	0.003502	0.002263	0.015219
463	na	3.11383	0.054098	0.043502	0.004144	0.042047	0.003434	0.033812	0.011246	0.213998	0.007352	0.06668	0.010489	0.004884	0.002505	0.002332	0.037279	0.037955	0.041467	0.345735	0.001449	0.035589
464	na	2.80979	0.038919	0.007928	0.011823	0.014536	0.393513	0.016401	0.088657	0.006041	0.005189	0.034043	0.002265	0.004919	0.245285	0.008881	0.0049	0.050746	0.04062	0.018413	0.002362	0.004559
465	na	2.37708	0.014684	0.002751	0.012308	0.526395	0.007429	0.102438	0.004453	0.006408	0.007093	0.005244	0.050944	0.010412	0.00679	0.006588	0.192586	0.010569	0.008299	0.010122	0.009165	0.005323
466	na	3.80819	0.045579	0.015978	0.006528	0.005494	0.074655	0.006106	0.138299	0.083777	0.00646	0.122931	0.046635	0.004598	0.060698	0.049286	0.017258	0.024924	0.046764	0.032827	0.086501	0.124702
467	na	3.41434	0.009508	0.034121	0.011843	0.019014	0.020058	0.057135	0.035436	0.044952	0.045691	0.185277	0.02209	0.020532	0.009287	0.011292	0.071962	0.311259	0.037079	0.040918	0.00359	0.008958
468	na	2.94789	0.016601	0.103392	0.416418	0.019396	0.015747	0.010046	0.011033	0.009759	0.007811	0.020768	0.005247	0.028608	0.048607	0.010378	0.009883	0.057134	0.177101	0.02304	0.00309	0.00594
469	na	3.64658	0.046543	0.009002	0.041462	0.278994	0.002475	0.05737	0.018398	0.033475	0.040546	0.09798	0.008967	0.015004	0.079055	0.052457	0.044388	0.077341	0.029003	0.049187	0.004098	0.014254
470	na	1.07455	0.002063	0.004273	0.006336	0.001192	0.001687	0.001221	0.001252	0.001807	0.03842	0.021995	0.005356	0.00384	0.004982	0.002674	0.850818	0.042278	0.002669	0.001156	0.004171	0.00181
471	na	1.54256	0.780557	0.009403	0.00796	0.004469	0.003876	0.013602	0.005869	0.010513	0.004386	0.016007	0.00237	0.004625	0.003877	0.009042	0.016602	0.005161	0.034005	0.005949	0.001075	0.060652
472	na	3.32049	0.331869	0.007978	0.011784	0.028926	0.036083	0.023282	0.011632	0.010596	0.010242	0.016759	0.003592	0.021921	0.077209	0.018042	0.051441	0.050464	0.192925	0.038489	0.01894	0.037826
473	na	3.24539	0.008961	0.004377	0.002098	0.003944	0.077638	0.007026	0.017884	0.026931	0.013842	0.073946	0.024276	0.047991	0.007692	0.112811	0.268173	0.222417	0.04414	0.019946	0.014028	0.001878
474	na	2.62426	0.073624	0.003616	0.005202	0.002399	0.00701	0.001633	0.004271	0.011011	0.004983	0.015805	0.008649	0.004423	0.449958	0.005662	0.161399	0.022499	0.095891	0.112447	0.0036	0.005917
475	na	2.51065	0.06719	0.016657	0.012811	0.002748	0.005232	0.029413	0.00724	0.586356	0.005489	0.014817	0.027881	0.005641	0.013872	0.005987	0.014438	0.029455	0.054078	0.068097	0.003621	0.028976
476	na	2.7958	0.242232	0.037967	0.004301	0.043309	0.002312	0.056372	0.003362	0.003142	0.00242	0.038269	0.007294	0.004809	0.057741	0.006348	0.024541	0.008512	0.029989	0.401647	0.000693	0.02474
477	na	1.38606	0.029651	0.006208	0.004609	0.003884	0.003959	0.003109	0.006727	0.049261	0.005043	0.005693	0.004259	0.005897	0.808671	0.004387	0.005651	0.013446	0.027853	0.003986	0.002903	0.004802
478	na	2.92882	0.002725	0.005496	0.00215	0.001118	0.054399	0.053982	0.038852	0.011417	0.015366	0.109956	0.002639	0.003639	0.038034	0.121583	0.050915	0.433089	0.012016	0.013805	0.01143	0.017389
479	na	3.63225	0.064584	0.088944	0.00877	0.003593	0.115353	0.03517	0.040416	0.176466	0.008678	0.07299	0.003202	0.012955	0.036842	0.008528	0.062134	0.171968	0.038323	0.018675	0.001497	0.030912
480	na	3.80795	0.098064	0.012138	0.064787	0.033454	0.042363	0.025114	0.025372	0.010087	0.04976	0.02298	0.005427	0.022234	0.056211	0.017174	0.105947	0.192019	0.041449	0.116249	0.00475	0.054419
481	na	3.52848	0.024919	0.017487	0.006336	0.021536	0.014705	0.081	0.015718	0.021914	0.039092	0.095455	0.133404	0.019009	0.004601	0.030199	0.286301	0.049841	0.020241	0.019435	0.086882	0.011927
482	na	1.73375	0.002614	0.008454	0.080332	0.015028	0.005092	0.0019	0.00602	0.012055	0.010443	0.009456	0.004537	0.056133	0.004258	0.005351	0.026374	0.731359	0.010513	0.003371	0.001061	0.005648
483	na	3.1716	0.014258	0.006295	0.020561	0.013761	0.019452	0.020084	0.023575	0.063377	0.059067	0.213134	0.044527	0.363937	0.019175	0.020109	0.011653	0.019328	0.023767	0.013737	0.002981	0.027224
484	na	3.04974	0.04144	0.001839	0.013093	0.060944	0.010615	0.01629	0.00378	0.088133	0.057122	0.006262	0.007136	0.008191	0.223351	0.005557	0.004917	0.026542	0.091127	0.323482	0.006671	0.003507
485	na	3.14513	0.017078	0.022356	0.007315	0.005175	0.083345	0.216566	0.006103	0.006323	0.01051	0.039794	0.006452	0.01033	0.004243	0.009816	0.332119	0.058402	0.017827	0.052149	0.02669	0.067408
486	na	2.01874	0.010298	0.008071	0.005542	0.004285	0.008382	0.008701	0.005161	0.023502	0.006353	0.117628	0.005896	0.010755	0.007497	0.005429	0.015525	0.659408	0.07524	0.003844	0.002579	0.015901
487	na	2.8016	0.024274	0.018089	0.019639	0.009653	0.017492	0.007265	0.047689	0.041257	0.022744	0.042335	0.008373	0.031472	0.02366	0.018995	0.059155	0.021784	0.021692	0.010921	0.005487	0.548023
488	na	2.71265	0.017617	0.068271	0.011439	0.009425	0.562372	0.033798	0.016135	0.038953	0.010362	0.048666	0.009403	0.012057	0.02239	0.014383	0.013664	0.042313	0.015575	0.031701	0.005956	0.01552
489	na	3.2033	0.010524	0.015648	0.033629	0.010271	0.367909	0.003852	0.062977	0.015604	0.01107	0.049576	0.029419	0.014607	0.016297	0.01091	0.019188	0.053613	0.136635	0.010983	0.004869	0.122421
490	na	2.22979	0.008156	0.008	0.007659	0.011037	0.00968	0.633912	0.011037	0.007873	0.01523	0.063527	0.005766	0.01035	0.008912	0.008776	0.087116	0.067771	0.008437	0.011554	0.004174	0.011034
491	na	3.44089	0.022118	0.05133	0.367662	0.063161	0.012014	0.055737	0.013163	0.015424	0.008015	0.0309	0.015655	0.067185	0.01445	0.010766	0.050353	0.04348	0.018805	0.078348	0.016274	0.04516
492	na	3.41318	0.046021	0.031556	0.024638	0.009936	0.008679	0.040025	0.016826	0.013763	0.057086	0.041667	0.011672	0.297894	0.019645	0.017398	0.130964	0.165178	0.030846	0.022452	0.004769	0.008984
493	na	3.23819	0.161132	0.005816	0.001693	0.006692	0.010382	0.038001	0.011621	0.01027	0.043918	0.050864	0.008933	0.045716	0.009017	0.013276	0.330528	0.017091	0.124449	0.047568	0.006069	0.056963
494	na	3.71613	0.064399	0.015313	0.033289	0.274421	0.00672	0.032525	0.023475	0.058986	0.061465	0.058366	0.009573	0.076884	0.062674	0.036865	0.072277	0.02013	0.044091	0.032217	0.003699	0.012633
495	na	3.70903	0.010326	0.009119	0.059515	0.111404	0.004178	0.043024	0.011467	0.01774	0.05848	0.044745	0.016306	0.101163	0.015825	0.013322	0.099666	0.127318	0.076605	0.164532	0.007247	0.008017
496	na	3.66646	0.084778	0.019588	0.015781	0.009016	0.162676	0.098807	0.009051	0.044104	0.022562	0.057433	0.008489	0.019177	0.004017	0.00531	0.046686	0.070275	0.016334	0.082823	0.030539	0.192552
497	na	3.6205	0.0717	0.021866	0.046962	0.016317	0.031637	0.091718	0.012978	0.043139	0.002849	0.072631	0.020207	0.035324	0.000946	0.003632	0.010745	0.177822	0.049635	0.163355	0.002518	0.124018
498	na	3.27308	0.026684	0.007416	0.000975	0.009929	0.011409	0.034088	0.020909	0.069549	0.17388	0.029908	0.019435	0.055473	0.007349	0.020749	0.335488	0.056417	0.07987	0.030876	0.002513	0.007083
